# Supplementary material for: Mechanisms of flavonoids in quinoa’s response to flooding stress in grain filling stage
Source: Front Plant Sci. 2025 May 21;16:1565697. doi: 10.3389/fpls.2025.1565697 (PMC12134624; doi:10.3389/fpls.2025.1565697)
Supplement: Supplementary Figure 1 — (A) Plot of PCA scores of flavonoids in each group. (B) Circle plot of flavonoid metabolite secondary classification occupancy, the length of the column represents the relative content value of the substance. (C) Heat map of flavonoid metabolite clustering. [file DataSheet1.zip]

Archive with 18 entries (18 files):
- Supplementary materials/Supplementary Figure 1A.pdf
- Supplementary materials/Supplementary Figure 1B.pdf
- Supplementary materials/Supplementary Figure 1C.pdf
- Supplementary materials/Supplementary Figure 2A.pdf
- Supplementary materials/Supplementary Figure 2B.pdf
- Supplementary materials/Supplementary Figure 3A.pdf
- Supplementary materials/Supplementary Figure 3B.pdf
- Supplementary materials/Supplementary Figure 3C.pdf
- Supplementary materials/Supplementary Figure 3D.pdf
- Supplementary materials/Supplementary Figure 4.pdf
- Supplementary materials/Supplementary Table 1.xlsx
- Supplementary materials/Supplementary Table 2.xlsx
- Supplementary materials/Supplementary Table 3.xlsx
- Supplementary materials/Supplementary Table 4.xlsx
- Supplementary materials/Supplementary Table 5.xlsx
- Supplementary materials/Supplementary Table 6.xlsx
- Supplementary materials/Supplementary Table 7.xlsx
- Supplementary materials/Supplementary Table 8.xlsx
