# Supplementary material for: Mechanisms of flavonoids in quinoa’s response to flooding stress in grain filling stage
Source: Front Plant Sci. 2025 May 21;16:1565697. doi: 10.3389/fpls.2025.1565697 (PMC12134624; doi:10.3389/fpls.2025.1565697)
Supplement: Supplementary Figure 1 — (A) Plot of PCA scores of flavonoids in each group. (B) Circle plot of flavonoid metabolite secondary classification occupancy, the length of the column represents the relative content value of the substance. (C) Heat map of flavonoid metabolite clustering. [file DataSheet1.zip › Supplementary materials/Supplementary Table 1.xlsx]

## Sheet: TableS1
Supplementary Table 1. Specific primer pairs for selected genes
Quantity	gene-ID	NCBI-Gene ID	Primer	5' to 3'
1	gene-LOC110697487	110697487	Forward Primer	GATATTACCACCGTTGAT
			Reverse Primer	TAGTATTAGCAGCATTGAA
2	gene-LOC110683995	110683995	Forward Primer	ATTCTGCTAATTCTAAGGAT
			Reverse Primer	TGGTTCATCACTTGTATC
3	gene-LOC110711216	110711216	Forward Primer	AGAAGGAAGATAGAGATGA
			Reverse Primer	TTAGAGAAGACAAGAACAG
4	gene-LOC110689432	110689432	Forward Primer	GAAGAGTTGTAGATTGAGA
			Reverse Primer	GAAGTTGAATAATGGTATCC
5	gene-LOC110685557	110685557	Forward Primer	CTGATGAAGGATGATGAA
			Reverse Primer	CCACCACTACAATTACTAT
Internal reference gene	TUB-6	831100	Forward Primer	TGAGAACGCAGATGAGTGTATG
			Reverse Primer	GAAACGAAGACAGCAAGTGACA
