# Supplementary material for: Mechanisms of flavonoids in quinoa’s response to flooding stress in grain filling stage
Source: Front Plant Sci. 2025 May 21;16:1565697. doi: 10.3389/fpls.2025.1565697 (PMC12134624; doi:10.3389/fpls.2025.1565697)
Supplement: Supplementary Figure 1 — (A) Plot of PCA scores of flavonoids in each group. (B) Circle plot of flavonoid metabolite secondary classification occupancy, the length of the column represents the relative content value of the substance. (C) Heat map of flavonoid metabolite clustering. [file DataSheet1.zip › Supplementary materials/Supplementary Table 2.xlsx]

## Sheet: Sheet1
Supplementary Table 2 Phenotypic changes in quinoa at filling stage under various treatments
Treatments	Plant height/cm	leaf area/mm2	Fresh weight of leaves/g	Leaf dry weight/g
C1	88.71±5.20 ab	43.56±0.85 a	0.61±0.07 a	0.16±0.01 a
TR	83.44±2.92 b	40.33±1.17 b	0.42±0.07 b	0.11±0.01 b
C2	95.35±5.55 a	45.44±1.21 a	0.64±0.07 a	0.18±0.01 a
R	86.41±2.60 b	41.43±1.00 b	0.51±0.12 ab	0.12±0.02 b
