# Supplementary material for: Mechanisms of flavonoids in quinoa’s response to flooding stress in grain filling stage
Source: Front Plant Sci. 2025 May 21;16:1565697. doi: 10.3389/fpls.2025.1565697 (PMC12134624; doi:10.3389/fpls.2025.1565697)
Supplement: Supplementary Figure 1 — (A) Plot of PCA scores of flavonoids in each group. (B) Circle plot of flavonoid metabolite secondary classification occupancy, the length of the column represents the relative content value of the substance. (C) Heat map of flavonoid metabolite clustering. [file DataSheet1.zip › Supplementary materials/Supplementary Table 3.xlsx]

## Sheet: TableS2
Supplementary Table 3. All Flavonoids Statistical Table
Index	Q1 (Da)	Q3 (Da)	Molecular weight (Da)	Formula	Ionization model	Compounds	Class I	Class II	CAS	Level	C1-1	C1-2	C1-3	C2-1	C2-2	C2-3	TR-1	TR-2	TR-3	R-1	R-2	R-3	QC01	QC02	QC03	QC04	cpd_ID	kegg_map
pme2960	273.08	153.02	272.068	C15H12O5	[M+H]+	Naringenin chalcone; 2',4,4',6'-Tetrahydroxychalcone*	Flavonoids	Chalcones	73692-50-9	3	125819	138138	133811	87629.6	106529	119087	204007	114832	126075	45088.9	39259	115544	1.25536e+06	1.19555e+06	1.2129e+06	1.13093e+06	C06561	ko00941,ko01100,ko01110
mws2118	435.13	167.04	436.137	C21H24O10	[M-H]-	Phloretin-2'-O-glucoside (Phlorizin)	Flavonoids	Chalcones	60-81-1	2	24441.1	24418.1	39059.4	18082.5	13649.1	23444	21265.8	38372.6	40937.2	8350.44	22176.9	22315.4	89537.5	82764.5	93359.7	85496.5	C01604	ko00941,ko01110
Hmmn003343	285.08	163.04	286.084	C16H14O5	[M-H]-	Sappanchalcone	Flavonoids	Chalcones	94344-54-4	3	26675	23340	5005	14741.5	12890.7	31632.8	21547.5	18555.9	82779.1	24459.7	30010	14758.5	134673	141435	156907	151169	-	-
Zbpn005555	435.13	273.08	436.137	C21H24O10	[M-H]-	Phloretin-4'-O-glucoside (Trilobatin)*	Flavonoids	Chalcones	4192-90-9	2	45570.6	92633.5	49909.9	22132.4	34055.9	40395.1	54260.2	62699.4	46784.2	22689.9	31889.6	39593.1	127000	141436	121050	136203	-	-
pme1201	273.08	167.03	274.084	C15H14O5	[M-H]-	Phloretin	Flavonoids	Chalcones	60-82-2	2	9	9	9	9300.77	2890.39	5148.7	6659.2	12978	7292.24	9	9	9	69815	53583.6	65532.8	65205.4	C00774	ko00941,ko01110
Zmgp003335	613.17	289.07	612.169	C27H32O16	[M+H]+	Okanin-3',4'-di-O-glucoside*	Flavonoids	Chalcones	-	3	43811.9	70020	75025	67774	66241.5	146745	41180.9	37203.6	27868.3	43753.9	80744.7	65020	34959.7	47987	41680	43493.1	-	-
Cmxp003975	451.12	289.07	450.116	C21H22O11	[M+H]+	Okanin-4'-O-glucoside(Marein)*	Flavonoids	Chalcones	535-96-6	2	1.70449e+06	1.53506e+06	1.43855e+06	2.70791e+06	2.30026e+06	2.61232e+06	2.20316e+06	1.85091e+06	2.0125e+06	2.62552e+06	2.62055e+06	2.45295e+06	1.37757e+06	1.59529e+06	1.81485e+06	1.3972e+06	-	-
MWSmce588	287.09	121.03	286.084	C16H14O5	[M+H]+	Licochalcone B	Flavonoids	Chalcones	58749-23-8	3	356794	407026	316074	322942	227699	264106	290286	207144	273300	127331	226930	181591	270804	297989	199583	279083	-	-
Lmsn003297	449.11	287.06	450.116	C21H22O11	[M-H]-	3,4,2',4',6'-Pentahydroxychalcone-4'-O-glucoside	Flavonoids	Chalcones	-	2	180365	167117	167299	244406	189696	229679	115050	173366	171324	219425	202533	199656	613481	592083	437798	448003	C16408	ko00941,ko01110
Lasp002993	487.19	325.14	486.189	C26H30O9	[M+H]+	Isobavachalcone glucoside	Flavonoids	Chalcones	-	1	452131	571531	737512	721447	892474	783292	409498	294955	472625	788657	986052	790315	277272	324434	229455	358349	-	-
HJN055	435.13	273.08	436.137	C21H24O10	[M-H]-	Dihydrocharcone-4'-O-glucoside*	Flavonoids	Chalcones	-	2	60829.2	52075.3	73447.7	36163.4	22340.9	52061.1	50463.6	73799.6	45725.5	39457.1	45027.2	31879.6	102040	143275	178778	140535	-	-
MWSHY0112	355.15	179.04	354.147	C21H22O5	[M+H]+	Xanthohumol	Flavonoids	Chalcones	6754-58-1	3	6320.68	9465	5056.23	5633.27	8297.3	1654.83	13022.9	14323.4	16538.9	20323.9	6351.28	14075.7	29026	28648.9	22370.4	17697.8	C16417	ko00941
Cmxn004016	451.13	289.08	452.132	C21H24O11	[M-H]-	Dihydromarein	Flavonoids	Chalcones	-	2	20005	6763.51	20005	20796.9	25005	14629.8	7639.82	7007.79	14275	43345	26627.4	28908.9	241875	297734	147972	223691	-	-
pmn001716	447.09	285.04	448.101	C21H20O11	[M-H]-	Carthamone*	Flavonoids	Chalcones	86579-00-2	2	9	9	9	9	9	9	45132	40010	61750.2	9	9	9	434000	273468	512590	256007	C08598	-
Lmsp004137	289.07	163.04	288.063	C15H12O6	[M+H]+	3,4,2',4',6'-Pentahydroxychalcone	Flavonoids	Chalcones	73692-51-0	3	9	9	9	33340	75484.9	74687.9	21773.9	18340	13340	51680	67857	53350	3.44035e+06	6.33328e+06	6.969e+06	3.49574e+06	C15525	ko00941,ko01100,ko01110
Cmxp003531	613.18	289.07	612.169	C27H32O16	[M+H]+	Okanin-4'-O-gentiobioside*	Flavonoids	Chalcones	-	3	50558.3	25677.7	40010	43345	39569.5	37061.1	45470.1	46680	61685	42037.7	73355	69323.6	18340	31829.5	17522	37006.4	-	-
mws0791	593.19	285.08	594.195	C28H34O14	[M-H]-	Poncirin (Isosakuranetin-7-O-neohesperidoside)*	Flavonoids	Flavanones	14941-08-3	3	1.1361e+06	1.26594e+06	1.05951e+06	1.46719e+06	1.46099e+06	1.79366e+06	2.06316e+06	3.83701e+06	1087282	1.44063e+06	1.11372e+06	1.70657e+06	748582	756789	770117	739868	C09830	-
MWSHY0017	273.08	153.02	272.068	C15H12O5	[M+H]+	Naringenin (5,7,4'-Trihydroxyflavanone)*	Flavonoids	Flavanones	480-41-1	3	106283	133102	134785	79333.7	130993	106042	215691	103909	147161	44754.5	77163.1	122200	1.21987e+06	1.21218e+06	1.234e+06	1.28337e+06	C00509	ko00941,ko01100,ko01110
mws1175	271.1	167.03	270.089	C16H14O4	[M+H]+	Pinostrobin	Flavonoids	Flavanones	480-37-5	3	35748.9	66466.7	29451.6	39291.7	191076	78159.2	25824.8	20376.8	46534	60254	69525.3	74207	26852.3	29057.2	28471	27955.7	C16419	ko00941
Zbnn005416	491.12	287.05	492.127	C23H24O12	[M-H]-	Eriodictyol-7-O-(6''-acetyl)glucoside	Flavonoids	Flavanones	-	2	238374	275356	147234	128502	121802	142432	176296	224379	161877	126366	185223	128733	148738	152781	153971	166681	-	-
Ybnn006457	301.07	151	302.079	C16H14O6	[M-H]-	Artocarpanone	Flavonoids	Flavanones	-	1	1.14851e+07	7.39269e+06	6.20408e+06	2.13739e+06	2.95279e+06	3.07719e+06	6.16542e+06	8.52224e+06	4.34779e+06	3.82664e+06	3.9537e+06	4.1138e+06	4.74181e+06	5.46819e+06	5.17687e+06	5.14295e+06	-	-
Zbsp005715	551.14	303.09	550.132	C25H26O14	[M+H]+	Hesperetin-7-O-(6''-malonyl)glucoside	Flavonoids	Flavanones	-	2	114425	180872	173175	162799	129297	176348	171382	186185	89150.5	218505	93115.4	115913	1.33804e+06	1.18872e+06	1.32102e+06	1.37107e+06	-	-
mws0036	609.183	301.086	610.19	C28H34O15	[M-H]-	Hesperetin-7-O-rutinoside (Hesperidin)*	Flavonoids	Flavanones	520-26-3	1	6.34422e+06	5.48605e+06	6.27249e+06	6.05834e+06	4.21073e+06	7.09219e+06	5.96213e+06	7.25877e+06	5.30292e+06	4.74438e+06	3.90097e+06	7.37054e+06	5.54404e+06	5.4771e+06	4.87946e+06	5.5925e+06	C09755	-
MWSHY0049	303.09	177.05	302.079	C16H14O6	[M+H]+	Hesperetin	Flavonoids	Flavanones	520-33-2	3	76242.9	38275.9	40831.9	45479.5	14393.1	44193.7	109657	13446.2	112103	42611.7	17832.9	55020.3	105807	108411	94977.1	97987.2	C01709	ko00941
Lmzp002365	465.14	303.09	464.132	C22H24O11	[M+H]+	Hesperetin-7-O-glucoside*	Flavonoids	Flavanones	31712-49-9	2	1.35154e+06	994853	1.62817e+06	871094	1.30614e+06	919539	1.20123e+06	1.41977e+06	1.10888e+06	923442	747223	1.04927e+06	3.08832e+06	3.12314e+06	3.55646e+06	3.2043e+06	C16422	ko00941
MWSHY0089	287.09	167.03	286.084	C16H14O5	[M+H]+	5,4'-Dihydroxy-7-methoxyflavanone (Sakuranetin)*	Flavonoids	Flavanones	2957-21-3	1	241465	209625	172058	201930	216270	283049	426610	105010	68843.8	138431	94813.9	162278	233938	222081	255290	222771	C09833	ko00941,ko01110
HJAP058	345.1	284.07	344.126	C19H20O6	[M+H]+	5,6,7,4'-Tetramethoxyflavanone	Flavonoids	Flavanones	2569-77-9	3	32464	43297.1	19870.9	32386.5	61929.7	108784	43500.3	26217	21439.3	73810.9	32273.4	51986.3	29266.8	33383.1	28804.8	31243	C15118	-
mws0789	255.07	151	256.074	C15H12O4	[M-H]-	Pinocembrin (Dihydrochrysin)	Flavonoids	Flavanones	480-39-7	1	18178.7	40229.4	23419.8	23664.2	67825.7	46309	35606.5	29403.2	38566.3	42373.4	34932.7	48876	58690.1	65540.3	58197.5	66839.3	C09827	ko00941
Cmxp004977	289.07	153.02	288.063	C15H12O6	[M+H]+	Isookanin	Flavonoids	Flavanones	-	2	26449.1	21675	51680	16261.1	13013	43615	10406.5	45490.6	15411	7120.23	9446.98	24634	315101	362626	371671	368260	-	-
pme1598	463.12	301.07	464.132	C22H24O11	[M-H]-	Hesperetin-5-O-glucoside	Flavonoids	Flavanones	69651-80-5	2	750673	778826	805302	249910	294366	340075	892318	690818	665452	349009	722221	368638	1.40031e+06	1.36637e+06	1.22536e+06	1.46884e+06	-	-
Zmap007870	303.09	167.03	302.079	C16H14O6	[M+H]+	Blumeatin*	Flavonoids	Flavanones	118024-26-3	1	357709	226172	146473	192249	204971	213659	489602	96929.9	50186.2	86251.6	46347.6	105754	215404	207713	249207	227612	-	-
Jmgn004021	449.11	269.05	450.116	C21H22O11	[M-H]-	6-C-Glucosyl-2-Hydroxynaringenin	Flavonoids	Flavanones	-	2	413871	552838	448374	503030	338601	405777	488739	383769	525359	355059	465410	356685	728721	867368	864403	786827	-	-
mws0057	451.12	289.07	450.116	C21H22O11	[M+H]+	Eriodictyol-7-O-glucoside*	Flavonoids	Flavanones	38965-51-4	2	963372	666798	796223	1.19261e+06	1.17115e+06	1.21191e+06	969999	975853	1.32077e+06	1.37457e+06	1.29021e+06	1.41341e+06	761546	754291	806125	903470	-	-
MWSslk252	593.19	285.08	594.195	C28H34O14	[M-H]-	Didymin (Isosakuranetin-7-O-rutinoside)*	Flavonoids	Flavanones	14259-47-3	3	834025	2.73419e+06	2.61256e+06	1.01599e+06	2.59343e+06	1.29697e+06	3.34799e+06	3.71127e+06	768950	1.23053e+06	2.13866e+06	2.89665e+06	531436	569244	650811	570429	-	-
HJN090	433.11	271.06	434.121	C21H22O10	[M-H]-	Butin-7-O-glucoside*	Flavonoids	Flavanones	-	3	26858.6	53355	55596.1	41896.6	29950.6	42455.9	101037	64774.2	80550.6	11189.2	48440.4	41980.9	247546	249224	263727	299610	-	-
Labp005025	535.14	287.09	534.137	C25H26O13	[M+H]+	Malonyl isoSakuranin	Flavonoids	Flavanones	-	2	4.63695e+06	4885290	5.24468e+06	2.80009e+06	3.87905e+06	2.99706e+06	3.50607e+06	2.80492e+06	3.64183e+06	2.99324e+06	3.89158e+06	3.32385e+06	3.73265e+06	4.54635e+06	4.07641e+06	4.51146e+06	-	-
HJN087	433.12	271.06	434.121	C21H22O10	[M-H]-	Naringenin-4'-O-glucoside*	Flavonoids	Flavanones	-	3	65020	42706.7	67374.8	16694.3	41214.4	19276.8	66320.6	56691.8	83212.6	23046.7	26162.6	21405.9	206371	242458	221044	253633	-	-
Lmsp004301	451.12	289.07	450.116	C21H22O11	[M+H]+	3',5,5',7-Tetrahydroxyflavanone-7-O-glucoside*	Flavonoids	Flavanones	-	2	1.64459e+06	1.32673e+06	1.80907e+06	2.59189e+06	2.00368e+06	2.34831e+06	2.0756e+06	1.5227e+06	2.08832e+06	2.14731e+06	2.8147e+06	2.60069e+06	1.54161e+06	1.30971e+06	1.65157e+06	1.43892e+06	-	-
MWSHY0092	597.18	289.072	596.174	C27H32O15	[M+H]+	Eriodictyol-7-O-Rutinoside (Eriocitrin)	Flavonoids	Flavanones	13463-28-0	1	1.66484e+06	942305	1.02877e+06	1.38427e+06	1.06705e+06	2.19392e+06	863145	1.45833e+06	1.38528e+06	793900	2.30153e+06	1.58768e+06	965080	870236	823579	756785	C09732	-
Zmhn001036	433.11	271.06	434.121	C21H22O10	[M-H]-	Choerospondin	Flavonoids	Flavanones	81202-36-0	3	76722.3	39145.5	74033.2	53350	60020	50302.6	73290.3	44545.1	55681.8	35246.7	48280	32279.2	124126	147405	128263	154252	-	-
HJN076	563.18	255.07	564.184	C27H32O13	[M-H]-	Pinocembrin-7-O-neohesperidoside*	Flavonoids	Flavanones	13241-31-1	3	27100.9	24030.3	24580	31108.9	20396.8	30441.9	35603.8	27788.6	25567.1	35767.3	25121.7	10005	45158.3	46867.8	52540.2	56732	C09828	-
pme0001	609.183	301.071	610.19	C28H34O15	[M-H]-	Hesperetin-7-O-neohesperidoside(Neohesperidin)*	Flavonoids	Flavanones	13241-33-3	1	1.00668e+07	1.24619e+07	1.02092e+07	8.25892e+06	9.23819e+06	1.01192e+07	1.48128e+07	1.0523e+07	8.43426e+06	10590258	1.01815e+07	1.0771e+07	1.18445e+07	1.3913e+07	1.08977e+07	1.14976e+07	C09806	ko00941
HJAP135	505.12	257.08	504.127	C24H24O12	[M+H]+	Pinocembrin-7-O-(6''-O-malonyl)glucoside	Flavonoids	Flavanones	-	1	3.50198e+06	5.42584e+06	3.80791e+06	1.72596e+06	1.78163e+06	4.40637e+06	1.90882e+06	2.15619e+06	2.31182e+06	3.05714e+06	2.02599e+06	3.14364e+06	1.82793e+06	1.50383e+06	1.66787e+06	1.43351e+06	-	-
Lmzn001875	741.23	579.18	742.232	C33H42O19	[M-H]-	Naringenin-7-O-Rutinoside-4'-O-glucoside	Flavonoids	Flavanones	-	3	11670	12216.7	17249.7	13340	23340	14378.4	15553.7	15464	8608.3	23735.6	15005	15005	38786.3	36661.7	36675	46958.7	-	-
Lmcn005735	623.2	315.08	624.205	C29H36O15	[M-H]-	Methylhesperidin	Flavonoids	Flavanones	11013-97-1	2	770054	690569	394170	276887	214661	293356	525306	499609	380164	330508	237478	427481	230955	203517	227330	279275	C17393	-
Lmqn009304	325.11	293.08	326.115	C19H18O5	[M-H]-	Eucalyptin (5-Hydroxy-7,4'-dimethoxy-6,8-dimethylflavone)	Flavonoids	Flavanones	3122-88-1	3	132027	103586	71755.6	280195	508724	544624	175959	190814	157279	269427	313279	362508	37410.5	39276	50378.1	41810.3	-	-
Zbnn006442	287.05	135.04	288.063	C15H12O6	[M-H]-	Eriodictyol (5,7,3',4'-Tetrahydroxyflavanone)*	Flavonoids	Flavanones	552-58-9	1	2813.06	4688.43	4766.08	1463.59	5149.31	5511.34	12813.7	3660.09	7064.27	2157.84	3340	1704.8	39638.6	50738.5	57658.8	51000.2	C05631	ko00941,ko01100,ko01110
Lmyn006922	447.13	285.08	448.137	C22H24O10	[M-H]-	Sakuranin	Flavonoids	Flavanones	529-39-5	3	107761	129066	115202	45494.7	108049	74652	133423	124627	138229	120336	90907.8	97425.6	72519.7	73712.3	50841.2	64436.4	C17391	-
mws1034	287.09	153.02	286.084	C16H14O5	[M+H]+	Isosakuranetin (5,7-Dihydroxy-4'-methoxyflavanone)	Flavonoids	Flavanones	480-43-3	3	136181	137098	96318.5	103868	107843	116000	189042	79765.8	39948.3	94902.1	65101.3	103301	94824.4	99856	134736	114594	C05334	ko00941,ko01110
Lahp003744	597.18	303.09	596.174	C27H32O15	[M+H]+	Viscumneoside I	Flavonoids	Flavanones	-	2	4.67053e+06	2.95952e+06	1.87023e+06	1.59785e+06	1.26728e+06	2.32254e+06	1.64779e+06	4.49193e+06	2.23077e+06	1.67145e+06	2.39545e+06	1.34499e+06	5.15993e+06	3.51557e+06	4.33151e+06	5.16126e+06	-	-
HJN079	563.18	255.07	564.184	C27H32O13	[M-H]-	Pinocembrin-7-O-rutinoside*	Flavonoids	Flavanones	118985-31-2	3	24856.9	25940.6	23939.4	7647.48	37168.6	16546.5	19019.4	39344.3	34198.4	10684	52108.8	58390.7	45159.6	47631.6	65134.5	61063.3	-	-
mws1454	477.14	315.09	478.147	C23H26O11	[M-H]-	Persicoside	Flavonoids	Flavanones	28978-03-2	3	69470.6	82609.4	59593.7	20310.2	20310.2	51116.8	59817.9	41997.1	66177.3	24252.6	30791.5	39331.8	38657.4	50451.4	32758.5	41276.8	-	-
Hmqn003268	303.05	151.03	304.058	C15H12O7	[M-H]-	5,7,3',4',5'-Pentahydroxydihydroflavone	Flavonoids	Flavanones	-	2	16223.7	18704.3	19462.2	10005	14460.8	18340	6578.59	24283.2	23619.8	14971.4	8102.96	23072.7	26207.2	39274.2	38655.8	31774.7	-	-
Lmjn005592	343.08	313.04	344.09	C18H16O7	[M-H]-	Cirsilineol (4',5-Dihydroxy-3',6,7-trimethoxyflavone)	Flavonoids	Flavanones	41365-32-6	3	29254.5	35521.9	28725.4	44713.9	42046.1	85623.9	46839.3	43871.7	23067.4	66740.6	38397.8	54261.3	35106.7	45106	50638.1	34819.2	C10032	-
Lmdn003665	623.2	299.09	624.205	C29H36O15	[M-H]-	Farrerol-5,7-di-O-glucoside	Flavonoids	Flavanones	-	3	36835.4	40248.1	35660	32051.3	25290.5	40245.2	31545.2	32956.4	36462.2	34104.6	35761.5	29386.2	40457.6	48600.2	42292.8	26271.8	-	-
mws0046	579.17	271.06	580.179	C27H32O14	[M-H]-	Naringenin-7-O-Neohesperidoside(Naringin)	Flavonoids	Flavanones	10236-47-2	3	241074	279683	284950	316339	228949	225642	223631	228492	113559	122170	224880	194574	367416	233953	334972	215241	C09789	ko00941
MWSHY0056	581.186	273.076	580.179	C27H32O14	[M+H]+	Naringenin-7-O-Rutinoside(Narirutin)	Flavonoids	Flavanones	14259-46-2	1	34155.8	21135	65020	77903.6	100402	68929.9	64248.1	21675	31701.3	340117	191096	247885	47785.5	102160	108434	82393.7	C09793	-
pmb3023	449.11	287.06	450.116	C21H22O11	[M-H]-	Eriodictyol-8-C-glucoside*	Flavonoids	Flavanones	1023271-51-3	2	119664	142515	100466	99260.8	107123	110014	93692.6	114822	122818	131735	140960	126337	997786	1.01056e+06	439154	927113	-	-
pmb0628	613.18	451.1	612.169	C27H32O16	[M+H]+	Eriodictyol-8-C-glucoside-4'-O-glucoside	Flavonoids	Flavanones	-	3	160282	154466	191526	111715	160321	148837	107287	72730.5	158391	132890	163633	121926	125332	103941	43424.2	58669	-	-
Lmyn004037	601.12	439.09	602.127	C28H26O15	[M-H]-	Eriodictyol-7-O-(6''-O-galloyl)glucoside	Flavonoids	Flavanones	-	3	9	9	9	8496.18	6670	1670	3880.75	5616.35	4917.28	9112.17	1404.14	13340	3340	15666.7	12614.8	11670	-	-
mws0044	303.05	125.02	304.058	C15H12O7	[M-H]-	Taxifolin(Dihydroquercetin)	Flavonoids	Flavanonols	480-18-2	2	8340	11670	10165.2	9	9	9	10005	5919.94	5919.94	5266.63	5005	10005	87315.3	84713.8	89141	83482.7	C01617	ko00941,ko01100,ko01110
mws0914	271.06	151	272.068	C15H12O5	[M-H]-	3,5,7-Trihydroxyflavanone (Pinobanksin)	Flavonoids	Flavanonols	548-82-3	1	38858.9	33609.6	44091.1	28252.4	31577.8	24226	81874.5	48455.7	53077	12851.2	29655.1	37348.6	510819	516055	533354	561505	C09826	ko00941
mws1094	287.06	259.07	288.063	C15H12O6	[M-H]-	Aromadendrin (Dihydrokaempferol)	Flavonoids	Flavanonols	480-20-6	1	12301.4	16551.5	11570.7	3467.47	15810.3	10005	9	13908.3	19774	4136.95	4143.4	16335.4	224785	209356	232321	213891	C00974	ko00941,ko01100,ko01110
mws1000	287.06	149.02	288.063	C15H12O6	[M-H]-	Fustin	Flavonoids	Flavanonols	20725-03-5	2	8269.93	4175.25	8301.63	10401.4	12407.9	6766.51	16675	10005	11954.2	8340	8340	5263.09	681481	718499	729252	791096	C01378	ko00941
mws1174	313.07	253.05	314.079	C17H14O6	[M-H]-	3-O-Acetylpinobanksin	Flavonoids	Flavanonols	52117-69-8	3	107928	244966	108584	85266.5	476507	207440	77551.4	43279.3	97071.4	177761	131625	204782	81993.7	76168.1	72510.9	88083.8	C16418	ko00941
Lmlp005236	451.12	289.08	450.116	C21H22O11	[M+H]+	Dihydrokaempferol-3-O-glucoside*	Flavonoids	Flavanonols	31049-08-8	2	1.69049e+06	1.4621e+06	1.5731e+06	2.5374e+06	1.97749e+06	2.09886e+06	1.87316e+06	2.08203e+06	1.9461e+06	2.43076e+06	2.79318e+06	2.45183e+06	1.30289e+06	1.43817e+06	1.5873e+06	1.6597e+06	-	-
Cmsp004086	303.09	229.08	302.079	C16H14O6	[M+H]+	Dihydrokaempferide	Flavonoids	Flavanonols	137225-59-3	2	5.63896e+06	8.34055e+06	7.35245e+06	5.40878e+06	5.30405e+06	6.47244e+06	5.794e+06	6.2158e+06	5.42003e+06	6.75e+06	6.89108e+06	7.98193e+06	4.1177e+06	4.50219e+06	3.40728e+06	4.20065e+06	-	-
Xmsn002700	465.125	303.051	466.111	C21H22O12	[M-H]-	Taxifolin-3'-O-glucoside*	Flavonoids	Flavanonols	31106-05-5	2	42867.7	31675	51680	43345	32960.8	9	30010	48345	34584.2	31957.1	30010	26675	55836	71900.8	74378.7	55813.9	-	-
Zbxn003562	465.1	303.05	466.111	C21H22O12	[M-H]-	Taxifolin-2-O-glucoside	Flavonoids	Flavanonols	-	2	92333.7	193470	115707	86440.2	87267.3	118250	56118.7	87410.2	81160	43620.6	106710	100171	133208	102959	132574	94799.6	-	-
Lmtn002796	449.11	287.06	450.116	C21H22O11	[M-H]-	Aromadendrin-7-O-glucoside*	Flavonoids	Flavanonols	28189-90-4	2	383528	344383	330025	278131	259679	205338	262923	341111	269409	242587	259024	285728	2.1089e+06	2.0241e+06	2.98384e+06	1.97482e+06	-	-
MWSHY0054	345.1	312.06	344.09	C18H16O7	[M+H]+	Eupatorin; 3',5-Dihydroxy-4',6,7-Trimethoxyflavone*	Flavonoids	Flavones	855-96-9	3	121595	94262.1	46241.6	102256	141749	296251	105985	69094.1	47702.6	202952	80538	159286	75998.3	78154.3	73922.2	75619.5	-	-
MWSHY0018	403.14	373.1	402.132	C21H22O8	[M+H]+	Nobiletin (5,6,7,8,3',4'-Hexamethoxyflavone)	Flavonoids	Flavones	478-01-3	3	30618.1	26952.9	25558.5	298358	354006	203422	146353	25221.2	398591	286797	449276	336292	166364	158274	160366	158356	C10112	-
Zmhp002814	301.07	286.05	300.063	C16H12O6	[M+H]+	5,7,8-Tetrahydroxy-6-methoxyflavone	Flavonoids	Flavones	-	3	2.01332e+06	3.84004e+06	1.99653e+06	1.94503e+06	3.2514e+06	3.39065e+06	2.53221e+07	1.78897e+07	2.04172e+07	2.73311e+07	8.0576e+06	7.12204e+06	5.41213e+06	5.84945e+06	5.62075e+06	5.64791e+06	-	-
Wayn004603	477.07	301.04	478.075	C21H18O13	[M-H]-	Tricetin 3'-glucuronide*	Flavonoids	Flavones	-	1	1.27462e+07	9.49182e+06	8.27879e+06	4.71667e+06	4.10729e+06	5.09217e+06	7.89838e+06	8.43235e+06	1.01167e+07	6.2566e+06	1.00524e+07	7.2729e+06	4.67262e+06	4.76506e+06	4.77111e+06	4.37643e+06	-	-
MWSHC20110	301.07	286.05	300.063	C16H12O6	[M+H]+	8-Methoxyapigenin*	Flavonoids	Flavones	57096-02-3	1	317845	210475	148053	193949	325415	176117	462779	181411	126775	256238	286049	206516	367450	391810	355117	365871	-	-
pmb0603	625.18	301.07	624.169	C28H32O16	[M+H]+	Chrysoeriol-7,4'-di-O-glucoside	Flavonoids	Flavones	-	3	59798.3	33340	18340	31375.8	37818.3	44628	64857.8	41917.1	40852.8	53423.9	35845.4	49764.6	73355	68987.1	74576.5	68015.1	-	-
Hmhn006723	301.07	179.03	302.079	C16H14O6	[M-H]-	Disporopsin	Flavonoids	Flavones	-	3	4.54147e+06	2.81902e+06	2.41877e+06	853712	1.09561e+06	1.23041e+06	2.33061e+06	3.37243e+06	1.62955e+06	1.43775e+06	1.53593e+06	1.70191e+06	2.13794e+06	2.21197e+06	2.27779e+06	2.02545e+06	-	-
Hmzp006059	301.07	286.05	300.063	C16H12O6	[M+H]+	Ladanetin	Flavonoids	Flavones	-	3	2.35009e+06	2.98321e+06	1.864e+06	1.7645e+06	2.98484e+06	3.20812e+06	2.87391e+07	1.63714e+07	2.87068e+07	2.39065e+07	8.46132e+06	6.81767e+06	5.4782e+06	5.09701e+06	5.05104e+06	5.60463e+06	-	-
Lmjp003655	463.12	301.08	462.116	C22H22O11	[M+H]+	6-C-MethylKaempferol-3-glucoside*	Flavonoids	Flavones	-	3	687767	662460	441466	589519	598660	686984	709044	432398	896209	463416	669986	541269	639430	620270	641285	569052	-	-
Zmhp004269	375.11	360.08	374.1	C19H18O8	[M+H]+	Skullcapflavone II	Flavonoids	Flavones	55084-08-7	3	36340.1	42959	19049.3	51779.3	89860.4	144991	49999.9	71306.8	19401.6	99743.2	46320.7	67279	41005.2	41984.7	37166.8	38090.3	C10183	-
mws1474	345.1	284.07	344.09	C18H16O7	[M+H]+	5,7-Dihydroxy-3',4',5'-trimethoxyflavone	Flavonoids	Flavones	18103-42-9	3	187849	180403	77770	155145	253385	497551	173319	133627	92537.4	355169	147258	281136	135379	133324	118646	124876	C19807	-
Lmnp002741	579.17	447.13	578.164	C27H30O14	[M+H]+	Genkwanin-6-C-(2''-O-apiosyl)glucoside	Flavonoids	Flavones	-	3	78999.6	16924.2	45390.9	42358.7	87774.6	54161.5	16675	38345	62413.8	44451.1	50015	21622.2	24404.3	21675	25005	24497.7	-	-
Labp006185	533.13	285.08	532.122	C25H24O13	[M+H]+	Acacetin-7-O-(6''-malonyl)glucoside	Flavonoids	Flavones	-	2	3.60541e+06	4.4613e+06	3.86376e+06	5.88478e+06	6.99551e+06	8.79588e+06	3.72229e+07	3.32594e+07	3.43933e+07	5.66154e+07	5.62525e+07	5.29844e+07	1.20529e+07	1.36199e+07	1.18232e+07	1.25491e+07	-	-
Lmqn006260	301.04	151	302.043	C15H10O7	[M-H]-	2',3',4',5,7-Pentahydroxyflavone*	Flavonoids	Flavones	-	1	1.06063e+07	7.19766e+06	6.07683e+06	1.96739e+06	2.55316e+06	2.8477e+06	5.58879e+06	7.61062e+06	4.22652e+06	3.71253e+06	3.7899e+06	3.89775e+06	4.69309e+06	5.329e+06	5.53951e+06	5.12863e+06	-	-
MW0139530	595.13	300.03	596.138	C26H28O16	[M-H]-	Quercetin 3-xylosyl-(1->6)-glucoside*	Flavonoids	Flavones	-	3	8.26949e+06	7.07229e+06	6.76261e+06	4.30988e+06	3.29363e+06	4.76735e+06	7.19926e+06	7.15408e+06	6.91011e+06	8717375	6.14645e+06	5.20131e+06	9.6861e+06	1.12113e+07	1.08264e+07	1.13418e+07	-	-
pmp000579	463.12	301.07	462.116	C22H22O11	[M+H]+	Diosmetin-7-O-galactoside*	Flavonoids	Flavones	-	3	440157	836975	745131	701323	994153	829855	821704	664695	1.00014e+06	597746	557443	647974	705038	773364	736702	651538	-	-
Zmjp003291	595.17	433.12	594.159	C27H30O15	[M+H]+	Vitexin-2''-O-galactoside	Flavonoids	Flavones	-	3	610902	642215	535029	928900	797730	861363	392056	401198	307981	667350	737211	504908	335888	380316	383482	337952	-	-
HJAP057	315.09	282.06	314.079	C17H14O6	[M+H]+	Dihydroxy-dimethoxyflavone*	Flavonoids	Flavones	-	2	200085	143806	81076.7	118889	177743	142039	201619	53098.7	56965.6	123321	145154	163151	112831	100488	120214	109102	-	-
Wagp008723	345.1	312.06	344.09	C18H16O7	[M+H]+	Mikanin*	Flavonoids	Flavones	4324-53-2	3	88461.8	97543.6	49797.8	82895.5	136257	300975	108029	74906.4	53307.4	180193	93123.4	152227	66174	66528.4	74708.3	77502.4	-	-
Ybnn007052	285.04	285.04	286.048	C15H10O6	[M-H]-	Norartocarpetin*	Flavonoids	Flavones	520-30-9	1	5.83004e+06	5.3441e+06	3.51813e+06	2.25155e+06	2.6102e+06	2.67941e+06	4.55777e+06	4.92597e+06	3.84876e+06	3.08115e+06	3.87977e+06	2372487	1.96563e+06	2.09648e+06	2.33307e+06	2.31287e+06	-	-
pmb0639	757.22	595.2	756.211	C33H40O20	[M+H]+	Apigenin-8-C-glucoside-7-O-Sophoroside	Flavonoids	Flavones	-	3	94130.4	199751	132622	161765	166770	141912	79006.8	148686	74476.9	87204.3	131385	110612	107473	120182	132054	122028	-	-
pmp000237	579.13	283.06	578.127	C26H26O15	[M+H]+	Apigenin-6-C-(2''-glucuronyl)xyloside	Flavonoids	Flavones	-	3	59921.7	38394.7	18066.3	63004.7	43808.4	23340	26273.4	14497.9	25238.6	50047.1	29523.9	39329.1	389395	365475	385710	445700	-	-
pmp000172	477.14	315.08	476.132	C23H24O11	[M+H]+	5,2'-Dihydroxy-7,8-dimethoxyflavone glycoside	Flavonoids	Flavones	-	3	130364	99109.9	149366	176044	196580	217350	245837	341933	266867	122610	183783	119244	106958	129496	115757	107689	-	-
Lmjp005871	345.1	312.06	344.09	C18H16O7	[M+H]+	Penduletin (5,4'-Dihydroxy-3,6,7-trimethoxyflavone)*	Flavonoids	Flavones	569-80-2	3	122490	100515	46583.3	106394	148189	297346	95582	68517.9	57905.6	204533	88628.5	168054	75078.3	90083.2	91344.9	81140.7	-	-
Hmgp002189	463.13	301.07	462.116	C22H22O11	[M+H]+	Hispidulin-7-O-glucoside(Homoplantaginin)*	Flavonoids	Flavones	17680-84-1	3	191800	883485	624413	540740	523343	785043	738623	681798	749942	613332	600063	688117	639963	683626	591302	553933	C17762	-
pmp000006	345.1	330.07	344.09	C18H16O7	[M+H]+	Eupatilin (5,7-Dihydroxy-3',4',6-Trimethoxyflavone)*	Flavonoids	Flavones	22368-21-4	2	133577	132561	55202.7	137359	186699	303159	116061	81061.1	62087.1	208139	94490.7	180407	100827	87341.5	88324.3	81240.1	C10040	-
Smbp005175	345.09	330.07	344.09	C18H16O7	[M+H]+	Rivularin*	Flavonoids	Flavones	70028-59-0	2	134747	121308	63612.3	130185	203065	298332	118244	86839.5	70202.9	188023	96752.6	180610	91655.8	88720	107690	90130.3	-	-
mws0058	299.06	284.03	300.063	C16H12O6	[M-H]-	Diosmetin (5,7,3'-Trihydroxy-4'-methoxyflavone)*	Flavonoids	Flavones	520-34-3	1	110498	100348	78685.1	55562.5	74428	65369.7	172515	90596.2	57983.5	77392.1	59457.1	59632.9	204328	203169	235690	189062	C10038	-
Zmjp009119	375.11	345.06	374.1	C19H18O8	[M+H]+	Chrysosplenetin (5,4'-Dihydroxy-3,6,7,3'-tetramethoxyflavone)*	Flavonoids	Flavones	603-56-5	3	26184.2	39254.9	12767	42443	58203.6	99402.5	41578.4	51331.7	24925.9	64569.5	32972.1	49563.8	30239.6	29985.8	28486.8	24429.4	C10030	-
mws0055	373.13	343.09	372.121	C20H20O7	[M+H]+	Tangeretin (4',5,6,7,8-Pentamethoxyflavone)	Flavonoids	Flavones	481-53-8	3	25929.6	29153.9	25558.5	465467	587015	238584	219811	46671.5	608168	513718	770226	698251	263532	225962	210106	240136	C10190	-
pmb3045	505.1	329.07	506.106	C23H22O13	[M-H]-	Tricin-7-O-Glucuronide	Flavonoids	Flavones	-	3	64169.8	46182.8	48121.5	31714.4	49375.4	54472.4	81203.7	49265.5	52868.4	80466.9	55442.4	36256.1	37985.5	36764.6	39809.9	31570.5	-	-
mws0920	301.04	151	302.043	C15H10O7	[M-H]-	Tricetin (5,7,3',4',5'-Pentahydroxyflavone)	Flavonoids	Flavones	520-31-0	2	1.13963e+07	4.96194e+06	6.84628e+06	3.33242e+06	4.42061e+06	6.3521e+06	6.94032e+06	9.63565e+06	8.74852e+06	3.47289e+06	5.6077e+06	9.24375e+06	6.74143e+06	8.33778e+06	8.31605e+06	7.3663e+06	C10192	ko00941
pmp001080	609.18	301.07	608.174	C28H32O15	[M+H]+	Diosmetin-7-O-Neohesperidoside (Neodiosmin)*	Flavonoids	Flavones	38665-01-9	3	815665	401951	259941	274135	244453	185972	451447	565346	340663	238253	231256	234614	629917	803569	729543	766810	-	-
Zmhp004065	345.1	330.07	344.09	C18H16O7	[M+H]+	7,8-Dihydroxy-5,6,4'-trimethoxyflavone*	Flavonoids	Flavones	-	2	127304	117217	67680.5	127242	164881	306198	120129	100481	53012.3	186207	100518	151768	105162	94191.1	101296	82338	-	-
pmp001288	593.19	285.08	592.179	C28H32O14	[M+H]+	Acacetin-7-O-rutinoside (Linarin)*	Flavonoids	Flavones	480-36-4	1	6.9599e+06	8.2918e+06	4.1064e+06	8.83312e+06	5.10306e+06	1.03284e+07	7.86945e+06	8.40659e+06	1.26053e+07	4.2306e+06	5.32695e+06	6.70713e+06	2.72142e+06	3.01379e+06	3.44117e+06	2.83303e+06	-	-
Zmhp003514	301.07	286.05	300.063	C16H12O6	[M+H]+	6,7,8-Tetrahydroxy-5-methoxyflavone*	Flavonoids	Flavones	-	3	326990	321250	178171	188431	277064	354488	419115	182268	308102	307358	150007	195372	297134	334751	378664	312959	-	-
HJAP026	625.18	463.13	624.169	C28H32O16	[M+H]+	Chrysoeriol-6-C-glucoside-4'-O-glucoside*	Flavonoids	Flavones	-	2	270395	419275	186204	152811	270918	138405	143586	127579	118390	199089	213128	193470	165039	145606	185662	183455	-	-
Zmsp007375	373.13	343.08	372.121	C20H20O7	[M+H]+	3,5,7,3'4'-Pentamethoxyflavone	Flavonoids	Flavones	1247-97-8	3	5408.17	7475.11	14649	146595	151979	84314.1	17078.1	4237.51	23902.6	90370.3	188293	161780	34106.2	42787.9	34659.1	39739.2	-	-
MWSHY0190	609.18	301.08	608.174	C28H32O15	[M+H]+	Diosmetin-7-O-rutinoside (Diosmin)*	Flavonoids	Flavones	520-27-4	3	1560170	1.03919e+06	1430485	555377	558146	585427	1.10206e+06	1.40421e+06	920265	406342	1210125	616196	1.65463e+06	1.5063e+06	1.92374e+06	1.87202e+06	C10039	-
Zbgp007629	315.09	282.06	314.079	C17H14O6	[M+H]+	3',4'-Dihydroxy-7,5'-dimethoxyflavone*	Flavonoids	Flavones	-	1	196826	143188	85532.7	118287	152287	133414	213821	52447.6	51361.4	150339	128417	177323	122658	130068	114464	99545.5	-	-
Hmzp003994	479.12	317.08	478.111	C22H22O12	[M+H]+	Pedaliin*	Flavonoids	Flavones	22860-72-6	3	1262240	1833400	4180490	684980	733694	783825	2298405	1892495	2951955	9	9	9	8531605	7.14868e+06	9.31909e+06	9.03725e+06	-	-
Zmjp006969	315.09	282.05	314.079	C17H14O6	[M+H]+	Pectolinarigenin*	Flavonoids	Flavones	520-12-7	1	148698	137983	61537.8	122819	137292	122978	195811	42819.1	44973.3	126051	120849	174518	113922	109539	119116	90651.5	-	-
Lmlp005572	433.11	271.06	432.106	C21H20O10	[M+H]+	Galangin-7-O-glucoside*	Flavonoids	Flavones	-	3	9	9	9	104880	204932	91798.9	101667	188465	135632	9	9	9	320365	363800	271165	327926	-	-
Lmhp003658	577.15	329.1	576.148	C27H28O14	[M+H]+	Monohydroxy-trimethoxyflavone-O-(6''-malonyl)glucoside	Flavonoids	Flavones	-	3	72196.9	100418	64963.2	84709.6	87082.9	51498.3	237318	233274	265906	311897	262322	290160	82764.3	96302.2	83747.1	106333	-	-
Lazn003443	595.16	449.11	594.159	C27H30O15	[M+H]+	Orientin-2''-O-rhamnoside*	Flavonoids	Flavones	-	2	49228.4	60020	54676.4	43345	35768.2	63799.9	88365	92931.3	46680	20977.5	65803.2	60020	323705	278842	299120	240790	-	-
Yaap005860	361.09	346.07	360.084	C18H16O8	[M+H]+	7,4',5'-Trihydroxy-3,5,3'-trimethoxyflavone	Flavonoids	Flavones	-	2	87679.8	67736.3	61167.4	31786	76731.9	69563.5	137557	59929	23954.8	56647.2	20340.2	53944.3	81127.5	70216.1	64194.5	62044.6	-	-
MWSHY0040	433.11	271.06	432.106	C21H20O10	[M+H]+	Oroxin A	Flavonoids	Flavones	57396-78-8	3	113108	138202	155389	89758.6	100576	150839	49038	185142	107150	65568.9	103347	135205	141457	121268	150499	115573	-	-
MWSslk244	375.11	342.08	374.1	C19H18O8	[M+H]+	Casticin (5,3'-Dihydroxy-3,6,7,4'-Tetramethoxyflavone)	Flavonoids	Flavones	479-91-4	3	38225.3	50598.7	20432	51527.6	90897.7	136024	57452.3	77956.3	19708.7	110498	38696.9	65409.3	41225.5	50253.8	43087.3	37458.3	-	-
Lmqp007445	391.1	149.03	390.095	C19H18O9	[M+H]+	5,7,4'-Trihydroxy-3,6,3',5'-Tetramethoxyflavone	Flavonoids	Flavones	-	3	15128.8	8245.64	44961.3	11964.8	11274.3	36505.2	17329.1	15445.4	14864	44575.2	6331.11	20154	101051	128150	125563	137148	-	-
pmp000004	331.08	316.06	330.074	C17H14O7	[M+H]+	4',5,7-Trihydroxy-3',6-dimethoxyflavone (Jaceosidin)*	Flavonoids	Flavones	18085-97-7	3	367510	234029	182854	180136	193629	209584	324049	180136	111005	134968	102258	127660	173759	158675	188460	139239	-	-
Zmhn003257	299.06	284.04	300.063	C16H12O6	[M-H]-	5,7,2'-Trihydroxy-8-methoxyflavone*	Flavonoids	Flavones	-	1	65358.3	81560.2	81427.7	41348.4	92532	45236.3	144263	103282	37464.4	79509	74684.1	68370.2	199051	176228	230884	179415	-	-
pmp000581	475.12	271.06	474.116	C23H22O11	[M+H]+	Apigenin-7-O-(6''-acetyl)glucoside	Flavonoids	Flavones	72741-92-5	3	27086.7	13225.4	13657.6	30010	43345	13657.6	35010	41428.7	16282.4	24784.7	11590.5	22654.2	39202.7	45981	37225.9	33745	-	-
Lmjp006533	345.1	330.07	344.09	C18H16O7	[M+H]+	4',5-Dihydroxy-3,3',7-Trimethoxyflavone; Pachypodol*	Flavonoids	Flavones	33708-72-4	2	44716.8	36019.7	21505	43260.5	95597.6	67122.8	37379.3	44043.6	52031.2	70159.8	122252	92788.8	42338.7	33005.4	35939.5	31709.7	C10117	-
MWSHY0118	343.12	282.09	342.11	C19H18O6	[M+H]+	5,6,7,4'-Tetramethoxyflavone	Flavonoids	Flavones	1168-42-9	3	22024.2	12799.5	1662.8	168204	196997	99718.1	11829.9	7150.68	15288.2	186389	308933	260114	70786.2	57515.5	59844.3	75870.2	C14472	-
pmp000003	317.07	302.04	316.058	C16H12O7	[M+H]+	Nepetin (5,7,3',4'-Tetrahydroxy-6-methoxyflavone)*	Flavonoids	Flavones	520-11-6	2	1.04024e+06	1.04139e+06	670870	887665	738616	1.36402e+06	644549	616728	271611	613356	843489	1.05909e+06	408073	563524	467191	475612	-	-
Lmsp004632	287.06	153.02	286.048	C15H10O6	[M+H]+	Scutellarein (5,6,7,4'-Tetrahydroxyflavone)	Flavonoids	Flavones	529-53-3	2	362179	520083	456528	416814	402339	495192	609133	794955	294066	419517	416225	429530	2.3321e+06	2.2682e+06	2.03313e+06	1.71015e+06	C10184	-
Lmcp007155	373.13	343.08	372.121	C20H20O7	[M+H]+	3',4',5',5,7-Pentamethoxyflavone	Flavonoids	Flavones	53350-26-8	3	6417.29	19868.8	7470.21	44461.1	48573.5	37619.9	18931.9	15654.9	23562.9	40191.3	57347.5	41913.1	22093.4	23759.4	17994.6	18525.1	-	-
MWSmce415	315.09	282.06	314.079	C17H14O6	[M+H]+	Cirsimaritin (4',5-dihydroxy-6,7-dimethoxyflavone)*	Flavonoids	Flavones	6601-62-3	2	174732	133411	84806.3	112184	146549	155927	219497	49218.8	50718.5	122265	148021	196507	110928	91346.7	128036	109104	C17785	-
Lmfn001893	305.07	125.02	306.074	C15H14O7	[M-H]-	Leucocyanidin	Flavonoids	Flavones	27015-21-0	2	8661	5005	10005	10005	15157.6	13340	10807	8340	13025.5	16675	8672.89	6569.28	157463	178160	180540	130087	-	-
Zmpn004713	301.04	149.03	302.043	C15H10O7	[M-H]-	Isoetin (5,7,2',4',5'-Pentahydroxyflavone)	Flavonoids	Flavones	1621-84-7	3	50031.3	42157.2	53999.6	36666.7	29837.8	40637.8	107088	47517.4	98135.6	104424	63092.4	74820.1	34659.9	40133.9	30203.4	29239.1	C10079	-
Xmyn008071	299.06	284.03	300.063	C16H12O6	[M-H]-	Gnetifolin B*	Flavonoids	Flavones	140671-06-3	1	93413.4	91009.8	79841.1	55510.4	75461.5	63503.7	142856	90061.4	63781.6	65164	69670.2	61390	205696	201929	264606	193573	-	-
Hmhp005846	345.09	330.07	344.09	C18H16O7	[M+H]+	Tenaxin I*	Flavonoids	Flavones	86926-52-5	2	148792	114969	61425	132685	207527	296857	130411	101360	70096	200155	99986.2	170854	86073.4	91038	112686	79557.1	-	-
Zmjp004875	347.07	315.06	346.069	C17H14O8	[M+H]+	5,6,3',4'-Tetrahydroxy-3,7-dimethoxyflavone	Flavonoids	Flavones	-	3	323881	291070	353605	287384	225764	328575	237170	344715	327873	216925	241384	292587	158966	113585	134651	118441	-	-
Hmlp003185	681.166	287.055	680.159	C30H32O18	[M+H]+	Luteolin-7-O-(6''-malonyl)glucoside-5-O-rhamnoside	Flavonoids	Flavones	-	1	37902.1	26675	36898.8	38345	33340	68355	19699.8	14952.8	25817.2	61267.8	57252.4	57080.3	198054	198171	200346	141359	-	-
Hmgp003641	593.18	447.13	592.179	C28H32O14	[M+H]+	Chrysoeriol-6-C-rhamnoside-7-O-rhamnoside	Flavonoids	Flavones	-	3	157720	456954	175665	262881	262926	392722	405372	424868	521230	377722	345552	300272	123903	161519	184652	164323	-	-
pmb3012	461.11	299.06	462.116	C22H22O11	[M-H]-	Chrysoeriol-7-O-glucoside	Flavonoids	Flavones	19993-32-9	3	83551.9	81644.3	77581.4	30010	30010	45010	92881.1	78361.3	84628.5	46680	50177.9	64589.3	125160	177890	182083	164086	-	-
Hmlp005624	285.08	270.05	284.068	C16H12O5	[M+H]+	3',7-dihydroxy-4'-methoxyflavone	Flavonoids	Flavones	-	3	8.55365e+06	1.19318e+07	5.99771e+06	8.44537e+06	1.08082e+07	1.81368e+07	1.7962e+07	1.17639e+07	1.47121e+07	9.75883e+06	7.16851e+06	1.40417e+07	5.84185e+06	4.40707e+06	5.70545e+06	4.20266e+06	-	-
Hmgp002036	479.12	317.06	478.111	C22H22O12	[M+H]+	Nepetin-7-O-glucoside(Nepitrin)*	Flavonoids	Flavones	569-90-4	3	3.964e+06	4573980	7850705	3.05011e+06	2644330	1728770	6.55696e+06	4780610	3.21222e+06	2.83397e+06	3736735	4.63232e+06	4.47085e+06	3.04462e+06	4.52566e+06	3.97409e+06	-	-
mws1313	373.13	312.1	372.121	C20H20O7	[M+H]+	Sinensetin (5,6,7,3',4'-pentamethoxyflavone)	Flavonoids	Flavones	2306-27-6	3	5162.81	5832.03	9994.59	105957	137188	60356.7	9908.2	5199.29	18977.5	118185	191471	144421	52905	44493.5	34431.6	44671.9	C10186	-
Hmmp007513	375.11	345.06	374.1	C19H18O8	[M+H]+	5,7-Dihydroxy-6,3',4',5'-tetramethoxyflavone (Arteanoflavone)*	Flavonoids	Flavones	68710-17-8	3	25434.9	25883.6	14349.4	38054.7	40381.8	66418.9	25282.8	51003.2	21450.7	54210.6	14837.9	41819.2	30640.6	19945.8	24768	24821.2	-	-
pmb0592	771.23	463.2	770.227	C34H42O20	[M+H]+	Chrysoeriol-7-O-rutinoside-5-O-glucoside	Flavonoids	Flavones	-	3	33340	30084.9	75025	66685	66685	26675	31675	67805.3	21864.9	18340	26675	24623.2	91419.2	80896.8	120923	108499	-	-
pmp000585	519.11	271.06	518.106	C24H22O13	[M+H]+	Apigenin-7-O-(6''-malonyl)glucoside	Flavonoids	Flavones	86546-87-4	3	61053.2	53585.9	83002.7	99502.9	91557.2	129704	93215.4	124026	42089.4	42029.7	71602.9	98357.8	70934.9	105922	101870	84133.5	C10020	-
Lmtp002642	565.16	457.11	564.148	C26H28O14	[M+H]+	Apigenin-8-C-(2''-glucosyl)arabinoside	Flavonoids	Flavones	-	3	10586.1	10005	25197.8	14299.4	8340	15005	7777.22	6670	13340	11420.4	15139.1	18816.6	9037.03	11670	13930	13340	-	-
Zmzp004111	317.06	302.04	316.058	C16H12O7	[M+H]+	Selagin	Flavonoids	Flavones	-	2	5.0648e+06	2022600	4.07555e+06	2.15177e+06	3.32492e+06	4393425	8211930	5.70131e+06	7248305	3.08259e+06	4219960	3.24167e+06	1.2127e+07	1.80637e+07	1.76068e+07	1.88281e+07	-	-
MWSHY0104	449.108	287.062	448.101	C21H20O11	[M+H]+	Luteolin-7-O-glucoside (Cynaroside)	Flavonoids	Flavones	5373-11-05 00:00:00	1	810592	1258880	916275	1058925	1089155	652080	1551745	1513000	1487735	1136185	594516	1006885	2.27828e+06	1.71183e+06	1.69836e+06	2410230	C03951	ko00944
MWSHY0128	343.12	313.08	342.11	C19H18O6	[M+H]+	5,7,8,4'-Tetramethoxyflavone	Flavonoids	Flavones	6601-66-7	3	8100.46	2155	11098.3	42836.6	53350.2	28462.2	28569.1	5475.77	25669.3	44878.6	94607.1	61056	21581.2	24825.7	15607.2	20173.7	-	-
Hmcn001884	463.09	301.03	464.096	C21H20O12	[M-H]-	6-Hydroxyluteolin 5-glucoside*	Flavonoids	Flavones	-	2	141740	96591.6	91700	111984	110045	154447	126136	135363	73402.6	105045	166770	166112	538117	705933	782156	849944	-	-
Cmhp002692	641.17	317.06	640.164	C28H32O17	[M+H]+	Madreselvin A*	Flavonoids	Flavones	188682-83-9	1	160158	276545	235560	117918	182733	199046	254156	172535	219560	230662	193337	151450	265145	187729	236403	299477	-	-
Lmtn002916	507.08	331.05	508.085	C22H20O14	[M-H]-	Mearnsetin-3-O-glucuronide	Flavonoids	Flavones	-	3	176209	169830	141105	146982	131327	157070	168906	171294	188924	164030	128177	150049	75956.9	101510	70455.6	102791	-	-
Zmjp008503	329.1	296.07	328.095	C18H16O6	[M+H]+	5-Hydroxy-4',6,7-trimethoxyflavone (Salvigenin)	Flavonoids	Flavones	19103-54-9	3	16148.1	9560.91	7332.21	20764.6	29498.8	22754.6	7130.41	11409.5	3685.21	20436.4	24469.5	30263.5	8434.93	10924.4	13394.7	10122	-	-
Zmxp002867	625.17	301.07	624.169	C28H32O16	[M+H]+	Chrysoeriol-5,7-di-O-glucoside	Flavonoids	Flavones	-	2	272755	593852	341380	367842	359394	572407	1.85492e+06	1.28804e+06	1.75467e+06	1.71155e+06	760572	830326	556167	570606	359240	492028	-	-
Wcgn005541	315.09	271.09	316.095	C17H16O6	[M-H]-	Cyrtominetin	Flavonoids	Flavones	95272-99-4	2	2.14047e+07	1.55983e+07	1.35436e+07	6.23615e+06	6.0072e+06	1.04687e+07	8.23099e+06	1.33567e+07	1.09671e+07	6.18438e+06	1.73581e+07	1.05279e+07	5.33397e+06	7.01027e+06	8.68413e+06	6.9628e+06	-	-
Lmqp003887	581.15	287.05	580.143	C26H28O15	[M+H]+	Kaempferol-3-O-xylosyl(1→2)glucoside	Flavonoids	Flavones	-	2	1.23003e+06	642643	504159	1.2746e+06	1.0938e+06	428261	767298	531840	492506	449353	632039	1.07366e+06	520713	314526	424112	412442	-	-
pmp000008	359.11	344.09	358.105	C19H18O7	[M+H]+	5-Hydroxy-6,7,3',4'-tetramethoxyflavone	Flavonoids	Flavones	21763-80-4	3	4480.08	5562.23	4288.8	25416.6	45538.3	28091.4	5041.53	23066	7092.89	13465	28850.2	19444.4	6069.41	7178.67	9034.1	5934.17	-	-
Zmxp004480	625.18	301.07	624.169	C28H32O16	[M+H]+	Chrysoeriol-7-O-gentiobioside	Flavonoids	Flavones	-	3	62194.8	42813.2	80712.8	24920.3	62577.5	120344	98737.6	63782.9	42330.1	86700	72394.4	38637	96685.1	87790.2	72227	59841.9	-	-
MWSslk055	345.1	315.06	344.09	C18H16O7	[M+H]+	Nevadensin	Flavonoids	Flavones	10176-66-6	3	6743.44	5713.48	4376.22	10961.6	10028.1	5169.6	6254.29	3758.09	4203.39	8628.93	12150.6	9598.98	7482.73	6771.02	9322.32	5707.47	C10111	-
Hmgp002121	609.18	463.08	608.153	C31H28O13	[M+H]+	Hispidulin-7-O-(6''-O-p-Coumaroyl)Glucoside	Flavonoids	Flavones	-	3	11670	37519.8	33340	9	9	9	9	9	9	22828.3	6670	9860.06	75707.2	73058.2	91996.6	54382.7	-	-
mws0047	579.17	271.06	578.164	C27H30O14	[M+H]+	Apigenin-7-O-neohesperidoside (Rhoifolin)	Flavonoids	Flavones	17306-46-6	2	430790	520932	439657	509930	857287	539420	355027	93777.3	118390	282128	200011	464277	453305	687497	767110	701828	C12627	ko00944
pmp000878	447.13	411.11	446.121	C22H22O10	[M+H]+	Swertisin	Flavonoids	Flavones	6991-10-2	3	175433	137618	131735	179048	201215	299645	175115	185125	211200	78317.9	162451	212413	231134	269859	343889	217155	C17835	-
Cmyp002064	463.12	301.08	462.116	C22H22O11	[M+H]+	Yuanhuanin*	Flavonoids	Flavones	83133-14-6	3	1023670	554964	1090835	1.23147e+06	656799	1.11901e+06	629725	935456	777692	515940	449338	1055570	3.62919e+07	3.38619e+07	53740100	4.48481e+07	-	-
MWSHY0187	285.08	168.01	284.068	C16H12O5	[M+H]+	Oroxylin A (5,7-dihydroxy-6-methoxyflavone)	Flavonoids	Flavones	480-11-5	3	542.696	3369.47	2338.03	782.242	2084.38	1139.15	44151	35743.5	50484.4	92204.9	54860.1	21243.6	16765.2	12090.1	19325.5	13138.1	-	-
MW0139483	609.14	300.03	610.153	C27H30O16	[M-H]-	Quercetin 3-(2-glucosylrhamnoside)	Flavonoids	Flavones	143016-74-4	3	2.22503e+06	2.21435e+06	2.97508e+06	1492790	1.24384e+06	1830020	4257730	5592745	3697395	1.01703e+06	1.4276e+06	1322785	4.21716e+06	6369380	4.15963e+06	4.43762e+06	-	-
pmp000120	463.12	427.1	462.116	C22H22O11	[M+H]+	Diosmetin-6-C-glucoside	Flavonoids	Flavones	-	3	2.00716e+06	2.2316e+06	2.06982e+06	2.5336e+06	1.97422e+06	1.87144e+06	1.74881e+06	1.97743e+06	1.5916e+06	1.48366e+06	1.69786e+06	2.35181e+06	6.42401e+06	9.29487e+06	7.08175e+06	1.03551e+07	-	-
pme0368	579.17	271.06	578.164	C27H30O14	[M+H]+	Apigenin-7-O-rutinoside (Isorhoifolin)	Flavonoids	Flavones	552-57-8	3	417786	473368	360142	466435	780175	455221	394114	97076.9	75295.3	236445	177523	503881	480254	803485	827674	748524	-	-
Zmap009745	345.1	330.07	344.09	C18H16O7	[M+H]+	Ayanin (3',5-Dihydroxy-3,4',7-Trimethoxyflavone)*	Flavonoids	Flavones	572-32-7	2	47161.1	28377.5	25528.5	47252.7	101085	76692	39171	30087.9	51964.3	69334.9	112343	94187.4	45673.5	27808	40285.4	31485.8	C04444	ko00944,ko01110
Lmjp005224	361.09	328.06	360.084	C18H16O8	[M+H]+	4',5,7-Trihydroxy-3',3,6-Trimethoxyflavone (Jaceidin)	Flavonoids	Flavones	10173-01-0	2	114145	106661	54907.8	49676.5	83708.8	76703.7	236150	32599.8	17561.9	64039.5	14843.4	51270.3	72515.7	46243.4	67804.5	48112.8	-	-
Zmjp010694	359.11	344.09	358.105	C19H18O7	[M+H]+	5-Hydroxy-3,7,3',4'-tetramethoxyflavone (Retusin)	Flavonoids	Flavones	1245-15-4	3	3014.97	8220.45	2930.32	13345.9	9866.02	10292.7	1425.39	948.356	4927.81	8362.77	14717.1	13502.2	6933.73	6320.62	5456.66	3893.7	-	-
Lmnp002413	595.17	449.11	594.159	C27H30O15	[M+H]+	Luteolin-6-C-glucoside-7-O-rhamnoside*	Flavonoids	Flavones	-	2	53783.2	78360	46593.7	38314.9	31101.9	68996.6	28340	68427.9	37507.9	8340	57608.2	54911.1	395555	266087	444053	291133	-	-
pmb3002	607.167	299.056	608.174	C28H32O15	[M-H]-	Chrysoeriol-7-O-rutinoside*	Flavonoids	Flavones	-	1	1.60148e+07	2.00153e+07	1.77302e+07	1.95314e+07	1.50999e+07	1.64043e+07	1.7407e+07	1.94336e+07	1.9774e+07	1.81223e+07	1.42505e+07	1.73097e+07	1.85745e+07	1.37626e+07	2.09209e+07	1.22421e+07	-	-
Hmpp002612	611.16	287.05	610.153	C27H30O16	[M+H]+	Luteolin-7-O-gentiobioside*	Flavonoids	Flavones	-	3	59449	41680	19325.5	62469.8	66121.4	48173.9	76125.7	26539.9	24206.9	61237.4	46233.9	64847.2	53134.9	33119	48345	62501.8	-	-
Lmnp002584	625.18	463.13	624.169	C28H32O16	[M+H]+	Hispidulin-8-C-(2''-O-glucosyl)glucoside*	Flavonoids	Flavones	-	2	150875	222331	280737	206005	97207.1	186795	203056	110081	100318	212169	208528	118689	136752	238539	197509	255235	-	-
pmb0681	403.1	367.08	402.095	C20H18O9	[M+H]+	Apigenin-8-C-Arabinoside	Flavonoids	Flavones	-	3	78638.9	76690	68486.6	119084	71690	36606.5	88445.6	75025	47878.7	75025	56685	76437.2	23340	42263.8	44905.4	36309.7	-	-
Lmyp004081	579.17	313.07	578.164	C27H30O14	[M+H]+	Isovitexin-2''-O-rhamnoside	Flavonoids	Flavones	-	3	9	9	9	38345	31675	45547.7	21675	20005	12202.2	44019.1	63237	15005	123982	86700	87431.2	66685	-	-
Lmnp002448	641.17	479.11	640.164	C28H32O17	[M+H]+	5,7,3',4'-Tetrahydroxy-6-methoxyflavone-8-C-[glucosyl-(1-2)]-glucoside	Flavonoids	Flavones	-	2	186906	178648	200145	289404	157590	146854	204215	220272	159190	174187	234974	169840	104507	180441	158239	211182	-	-
Lazp002140	757.22	449.11	756.211	C33H40O20	[M+H]+	Chrysoeriol glucosyl xylosyl glucoside	Flavonoids	Flavones	-	1	210029	131888	100272	153894	181546	173756	310907	318410	140925	164925	142835	51459.9	49276	47980.9	82748.4	75515.1	-	-
mws0072	433.11	271.06	432.106	C21H20O10	[M+H]+	Apigenin-5-O-glucoside	Flavonoids	Flavones	28757-27-9	3	354642	420584	308924	566720	373509	487983	372806	457588	539522	701449	491310	595410	270539	408999	210072	345179	-	-
MWS20148	433.11	271.07	432.106	C21H20O10	[M+H]+	Apigenin-4'-O-glucoside*	Flavonoids	Flavones	20486-34-4	3	152929	150286	200145	326697	248872	129806	134576	233232	196488	79945.9	79730.8	163962	204205	151667	160326	276940	-	-
pmp000788	361.09	346.07	360.084	C18H16O8	[M+H]+	Chrysosplenol D	Flavonoids	Flavones	14965-20-9	2	66686.8	68871.7	19149	56053.4	46205.3	60182.6	111392	30915.6	13125.5	50630.2	25498.5	35112.9	34204.5	42535.4	60730	34240.8	C04552	-
Hmmn004152	595.17	459.11	596.174	C27H32O15	[M-H]-	Neoeriocitrin	Flavonoids	Flavones	13241-32-2	3	5368.16	1670	3340	9	9	9	9	9	9	5005	5396.19	6670	16176.9	15412.1	24647.7	27726.9	C09805	-
MWS20147	449.11	287.06	448.101	C21H20O11	[M+H]+	Luteolin-3'-O-glucoside*	Flavonoids	Flavones	-	3	842490	795555	926340	919673	490850	829080	1144585	743610	748635	572820	676610	485201	1.48152e+06	1.80823e+06	2037815	968285	-	-
MWSHY0016	449.11	299.06	448.101	C21H20O11	[M+H]+	Luteolin-6-C-glucoside (Isoorientin)*	Flavonoids	Flavones	4261-42-1	3	302714	151839	123390	101710	108380	336642	105045	319820	155680	100234	187279	235108	569506	544476	432570	274689	C01821	-
Zbrn008158	299.06	284.03	300.063	C16H12O6	[M-H]-	Chrysoeriol; 5,7,4'-Trihydroxy-3'-Methoxyflavone*	Flavonoids	Flavones	491-71-4	1	78182.4	41107.1	29352.6	22768.9	19147	16233.1	64121.1	35304.8	13353.6	12010.4	17911.1	20178.5	34474.2	29568	48257.7	24331.9	C04293	ko00944
Zmlp003063	741.23	433.12	740.216	C33H40O19	[M+H]+	Luteolin-7-O-(2''-O-rhamnosyl)rutinoside*	Flavonoids	Flavones	-	2	28340	69259.8	31063.4	21121.8	40010	35388.4	36318.2	32099.4	24494.1	31917.5	23892.1	37171.5	132633	253565	178283	147793	-	-
Lmpp003930	579.15	271.06	578.142	C30H26O12	[M+H]+	Apigenin-7-O-(6''-p-Coumaryl)glucoside	Flavonoids	Flavones	-	3	554739	493040	292046	529534	608990	442821	462180	67760.3	73035	233967	249822	444828	371496	601155	831759	783036	-	-
Lmtp003948	481.13	319.05	480.127	C22H24O12	[M+H]+	3',5',5,7-Tetrahydroxy-4'-methoxyflavanone-3'-O-glucoside	Flavonoids	Flavones	-	2	205155	385487	215432	196658	350868	228520	230190	268828	194744	180120	193747	121803	335316	251298	148147	323705	-	-
Hmpp003270	449.11	287.05	448.101	C21H20O11	[M+H]+	Luteolin-4'-O-glucoside*	Flavonoids	Flavones	6920-38-3	3	959895	970170	748635	1.24531e+06	896150	842490	956150	1491105	1094190	661524	693355	1003530	2688480	3202280	1.35103e+06	2345835	-	-
MW0138670	449.11	287.05	448.101	C21H20O11	[M+H]+	kaempferol 7-O-glucoside*	Flavonoids	Flavones	-	3	1047175	671585	780470	840853	792200	1119385	1516370	897586	514265	642566	750310	547649	3190350	3101755	2274695	1.44561e+06	-	-
pmp000113	389.12	359.08	388.116	C20H20O8	[M+H]+	5-Demethylnobiletin; 5-Hydroxy-6,7,8,3',4'-Pentamethoxyflavone	Flavonoids	Flavones	2174-59-6	3	9	9	9	8828.46	15665.9	6215.45	10571.3	590.24	17303.7	12184.7	18329.7	13306.7	8015.93	11484.6	5035.42	7745.45	-	-
mws1434	431.1	311.05	432.106	C21H20O10	[M-H]-	Apigenin-6-C-glucoside (Isovitexin)	Flavonoids	Flavones	38953-85-4	3	11670	11670	21568.5	5393.85	12246.1	21675	8340	13858.6	14458.8	13340	11469.6	15005	6120.39	7709.5	12195	12323.9	C01714	ko00944
pmb3041	521.09	329.2	522.101	C23H22O14	[M-H]-	Tricin-7-O-saccharic acid	Flavonoids	Flavones	-	3	59405	80025	53725	82212.2	57328.5	83944.2	41095.4	95871.2	75584.3	56446	66731.8	121122	65199.7	112949	79603.5	53127.4	-	-
mws0051	285.08	242.05	284.068	C16H12O5	[M+H]+	Acacetin	Flavonoids	Flavones	480-44-4	3	107953	65878.2	38468	59968.8	86462	53530.6	55312.7	17432.9	23693.6	38117.1	24111.3	19842.3	21979.5	35250.3	47113.7	26960.2	C01470	ko00944
pmb3014	641.15	285.3	642.159	C31H30O15	[M-H]-	Luteolin-7-O-(6''-eudesmyl)glucoside	Flavonoids	Flavones	-	3	48813.4	24915.3	50683.2	106002	96235	29823.6	189951	141059	177505	601070	290932	431003	51975.1	28685.7	64941.6	38237.2	-	-
Lmnp003016	639.2	507.15	638.185	C29H34O16	[M+H]+	Lysionotin-C-Xylosyl-glucoside	Flavonoids	Flavones	-	3	35010	22761.2	22746.8	51588.6	36284.4	28340	21675	18007.6	18005.8	27773.2	53870.7	26675	30077.6	38345	15924.8	23209.4	-	-
Hmzp004605	463.13	301.08	462.116	C22H22O11	[M+H]+	Ladanetin-6-O-β-D-glucosid*	Flavonoids	Flavones	-	3	581382	442367	629725	2369555	619406	1223570	757501	795671	794618	419790	507575	820600	2.10429e+07	3.29172e+07	52247905	3.64444e+07	-	-
mws1660	565.16	529.13	564.148	C26H28O14	[M+H]+	Schaftoside	Flavonoids	Flavones	51938-32-0	3	7725.15	8340	11670	21727.5	12331.5	18340	13340	32197.7	20666.2	17899.4	20005	5432.05	17899.4	10816.1	21609.2	10005	C10181	-
Lmdp006732	301.07	258.05	300.063	C16H12O6	[M+H]+	Scutellarein-4'-methyl ether (5,6,7-Trihydroxy-4'-methoxyflavone)*	Flavonoids	Flavones	6563-66-2	1	13038.5	15154.3	21378.4	9099.41	25704.9	29712.7	20066.1	7947.27	6818.27	4367.27	4732.74	10371.9	18588.4	29874.4	41264.1	20897.7	-	-
Hmqp002870	743.203	287.057	742.196	C32H38O20	[M+H]+	Luteolin-7-O-Sophoroside-5-O-arabinoside*	Flavonoids	Flavones	-	1	13678.2	29521.1	36450	23317	40711.4	20005	18584.6	17105.2	10005	15538.8	13340	24605.6	122827	188296	112450	75433.2	-	-
Lajp005795	637.18	389.12	636.169	C29H32O16	[M+H]+	5-hydroxy-6,7,3',4',5'-pentamethoxyflavone malonyl glucoside	Flavonoids	Flavones	-	2	133854	148072	153521	203295	192241	210947	180260	153887	161203	148103	111715	191049	49053.5	134505	114845	88207.3	-	-
pme0088	285.04	151	286.048	C15H10O6	[M-H]-	Luteolin (5,7,3',4'-Tetrahydroxyflavone)	Flavonoids	Flavones	491-70-3	2	11958.8	18853.6	25005	21619.2	42934.2	6942.43	33058.6	24995.6	5535.8	8330.08	6392.56	5535.8	27722.1	17018	25956.2	10770.1	C01514	ko00941,ko00944,ko01100,ko01110
Smhp004476	565.15	433.11	564.148	C26H28O14	[M+H]+	Isovitexin-2''-O-xyloside	Flavonoids	Flavones	-	3	70118.5	69573.7	43348.8	95275.1	57455.1	64488.4	55774.6	9	26675	32290.9	68376.9	83090.3	21675	62761.6	44807	56219.8	-	-
Hmlp003068	627.15	303.05	626.148	C27H30O17	[M+H]+	Meratin	Flavonoids	Flavones	27215-04-9	1	321306	389460	247877	310358	172019	216722	206037	296846	634750	267670	300730	191905	194436	89008	101451	103127	-	-
Zmjp004852	509.13	347.08	508.122	C23H24O13	[M+H]+	5,6,3',4'-Tetrahydroxy-3,7-dimethoxyflavone-6-O-glucoside	Flavonoids	Flavones	-	3	38467.4	84736	96020.4	168504	48345	151819	183454	87959.2	117894	47935.5	86700	53350	145700	65496	89091.8	68987.1	-	-
pmn001702	461.07	285.05	462.08	C21H18O12	[M-H]-	Tetahydroxyflavone-7-O-glucuronide	Flavonoids	Flavones	-	2	2.0968e+06	7.97259e+06	8.13414e+06	9.46161e+06	8.37296e+06	1.15644e+07	3.34024e+06	4.78782e+06	3.13055e+06	8.2785e+06	8.46476e+06	7.73255e+06	444030	262506	618010	741930	-	-
Lmyp004963	579.17	415.11	578.164	C27H30O14	[M+H]+	Apigenin-6-C-(2''-rhamnosyl)glucoside	Flavonoids	Flavones	-	3	51013.6	23888.3	46762.3	53149.7	81297.1	31505.7	37531.2	31719.4	30064.1	34515.2	44034.2	40418.7	39060.7	21836.8	13340	28260.3	-	-
MWSHY0197	595.17	271.07	594.159	C27H30O15	[M+H]+	Oroxin B	Flavonoids	Flavones	114482-86-9	3	13340	31701.3	11670	60020	33340	10005	18690.2	16558	55015	157590	68202.9	54464.9	13159.9	36675	32372.9	45010	-	-
Hmmp002447	725.2	433.11	724.221	C33H40O18	[M+H]+	Apigenin-7-O-rutinoside-4'-O-rhamnoside	Flavonoids	Flavones	-	3	3447.55	5005	5005	8130.73	9	3340	4297.68	15005	6670	17066.6	5153.15	8596.87	14355.8	10305.1	10005	4304.35	-	-
Lmnp002762	639.2	477.14	638.185	C29H34O16	[M+H]+	Cirsimaritin-8-C-[glucosyl-(1-2)]-glucoside	Flavonoids	Flavones	-	3	125159	161548	171226	151098	215384	126156	121387	60831.3	113523	125341	176780	183570	188965	88778.4	122561	76119.6	-	-
Zbsp003971	625.18	445.11	624.169	C28H32O16	[M+H]+	Chrysoeriol-6-C-glucoside-7-O-glucoside	Flavonoids	Flavones	-	2	9	9	9	9	9	9	116691	60020	45010	175398	47041.6	36777	28905.6	53350	36675	75749.3	-	-
Zmjp008548	361.09	346.07	360.084	C18H16O8	[M+H]+	Chrysosplenol F	Flavonoids	Flavones	-	2	60745.4	43119.8	12614.9	33012.3	19752.9	47020	20865.9	9283.23	9616.7	33268.8	19290	27691.5	19460.4	10977.3	10003.2	7651.26	-	-
Hmbp002730	287.06	153.01	286.048	C15H10O6	[M+H]+	Isoscutellarein	Flavonoids	Flavones	41440-05-5	3	163483	244691	247298	273149	274884	344984	197619	445811	109840	163479	199932	242487	65783.8	84770.6	161372	165131	C10097	-
pmp000127	625.18	487.12	624.169	C28H32O16	[M+H]+	Chrysoeriol-6,8-di-C-glucoside	Flavonoids	Flavones	-	3	13340	6670	17024.8	11192.3	5076.13	5005	7823.91	781.89	8596.47	8028.12	12424.9	15005	5005	19487.7	15005	17146.6	-	-
mws1299	449.11	299.05	448.101	C21H20O11	[M+H]+	Luteolin-8-C-glucoside (Orientin)*	Flavonoids	Flavones	28608-75-5	3	291777	136735	100040	9	9	9	70759.9	287735	311385	9	9	9	526620	724228	215782	408925	C10114	-
Zmxp003107	611.16	287.06	610.153	C27H30O16	[M+H]+	Luteolin-7,3'-di-O-glucoside*	Flavonoids	Flavones	52187-80-1	3	28186.3	70192.7	73302.9	25842	133941	56693	52775.5	36227.6	42170.1	45597.9	23978.5	56989.3	46680	28340	81695	41931.4	-	-
Lmxn007955	359.08	329.03	360.084	C18H16O8	[M-H]-	Sudachitin	Flavonoids	Flavones	4281-28-1	1	145744	64775.3	57720.5	60868.4	65536.5	37642.5	150047	77153.3	47616.2	19352.5	51765.4	51852.9	48976	82255.7	114983	42393.4	-	-
Lmhp002832	549.16	411.11	548.153	C26H28O13	[M+H]+	Chrysin-6-C-arabinoside-8-C-glucoside	Flavonoids	Flavones	185145-33-9	3	15005	25005	8340	21251	8340	17143.3	17362	18070.8	15005	52797.9	21230.1	25778.1	38682.4	16675	14342.7	33509.2	-	-
Hmjp003008	609.14	287.06	608.138	C27H28O16	[M+H]+	Luteolin-7-O-glucuronide-5-O-rhamnoside	Flavonoids	Flavones	-	1	350524	1.29511e+06	689381	351354	1025350	667105	501838	614660	234635	549739	289821	748635	1.03609e+06	491100	1.01713e+06	1.73058e+06	-	-
Wagp007665	347.08	332.05	346.069	C17H14O8	[M+H]+	3,3',4',5'-Tetrahydroxy-5,7-Dimethoxyflavone*	Flavonoids	Flavones	-	2	152642	43459.8	20018.6	24357.3	23091	54494.3	56448	35621.3	10804	21676.7	24502.6	11693.3	18408.4	20398	49691.4	30208.9	-	-
MWSslk187	771.24	317.07	770.227	C34H42O20	[M+H]+	Typhaneoside*	Flavonoids	Flavones	104472-68-6	1	136768	412473	507140	221816	533278	111821	252847	296784	415217	430350	299779	450965	1.68428e+06	2.2977e+06	3.55508e+06	1.11234e+06	-	-
pmp000587	535.11	287.05	534.101	C24H22O14	[M+H]+	Luteolin-7-O-(6''-malonyl)glucoside*	Flavonoids	Flavones	-	1	407137	520136	160095	1.35253e+06	756051	566247	768203	392933	162970	170105	98370	564859	263140	263387	520997	171739	C10103	-
Hmmp002169	903.25	741.2	902.269	C39H50O24	[M+H]+	Luteolin-5,7-di-O-rutinoside	Flavonoids	Flavones	-	3	50015	90253.1	54854.5	52074.5	104603	9	43345	30955.7	38300.9	50015	17969.7	33340	48033.7	70020	16894.8	41313.4	-	-
Lmfn005486	365	285.04	366.005	C15H10O9S	[M-H]-	Kaempferol-3-O-sulfonate*	Flavonoids	Flavonols	-	3	12430.6	1347.02	3704.86	9343.67	2451.39	3861.93	8340	8392.19	10821.4	3024.51	13607.8	19123.2	401193	415141	399627	408037	-	-
mws2627	317.07	285.04	316.058	C16H12O7	[M+H]+	Tamarixetin (3,3',5,7-Tetrahydroxy-4'-Methoxyflavone)	Flavonoids	Flavonols	603-61-2	2	949394	763419	677322	268839	636401	430616	496159	603612	374797	504009	624966	562526	514576	521243	536293	516938	C10188	-
pmp000117	433.15	403.11	432.142	C22H24O9	[M+H]+	3,5,6,7,8,3',4'-Heptamethoxyflavone	Flavonoids	Flavonols	1178-24-1	3	7382.46	22023.3	6414.02	191964	243270	97205.9	6258.26	5287.72	18906.9	218028	360046	260858	75384.4	73476.8	76981.7	77443.7	-	-
mws0856	463.09	301.04	464.096	C21H20O12	[M-H]-	Quercetin-4'-O-glucoside (Spiraeoside)*	Flavonoids	Flavonols	20229-56-5	2	759748	701302	864949	296491	275802	305584	882409	605791	647997	273885	623529	399024	1.17891e+06	1212102	1.22239e+06	1.15903e+06	-	-
MWSHY0068	317.066	274.045	316.058	C16H12O7	[M+H]+	Isorhamnetin; 3'-Methoxy-3,4',5,7-Tetrahydroxyflavone	Flavonoids	Flavonols	480-19-3	1	585946	475601	357396	119826	360509	268686	321537	367936	236089	247902	368415	297590	291554	278476	288310	298360	C10084	-
Lmfn003760	477.07	301.04	478.075	C21H18O13	[M-H]-	Quercetin-4'-O-glucuronide*	Flavonoids	Flavonols	201463-36-7	1	1.27462e+07	9.49182e+06	8.27879e+06	4.71667e+06	4.10729e+06	5.09217e+06	7.89838e+06	8.43235e+06	1.01167e+07	6.2566e+06	1.00524e+07	7.2729e+06	4.67262e+06	4.76506e+06	4.77111e+06	4.37643e+06	-	-
mws0032	319.04	153.02	318.038	C15H10O8	[M+H]+	Myricetin	Flavonoids	Flavonols	529-44-2	3	1.31821e+06	1.58501e+06	934981	589993	565203	856718	885670	1.15954e+06	1.07237e+06	671812	902622	696802	514532	561987	564070	553866	C10107	ko00941,ko00944,ko01110
mws0061	463.09	300.03	464.096	C21H20O12	[M-H]-	Quercetin-3-O-galactoside (Hyperin)	Flavonoids	Flavonols	482-36-0	2	1.46523e+06	1.38893e+06	1.61526e+06	567328	525580	589969	1.7804e+06	1.21808e+06	1.1785e+06	670524	1.16926e+06	697676	2.51454e+06	2.74395e+06	2.57864e+06	2.45121e+06	C10073	-
MWSHY0029	303.05	229.05	302.043	C15H10O7	[M+H]+	Quercetin*	Flavonoids	Flavonols	117-39-5	1	1.67296e+06	992384	1.15553e+06	661764	460672	478330	847919	1.24476e+06	749543	647753	758914	804052	902660	826873	800646	833353	C00389	ko00941,ko00944,ko01100,ko01110
MWSHY0102	303.05	229.05	302.043	C15H10O7	[M+H]+	Morin*	Flavonoids	Flavonols	480-16-0	1	1.67296e+06	992384	1.15553e+06	661764	460672	478330	847919	1.24476e+06	749543	647753	758914	804052	902660	826873	800646	833353	C10105	-
mws0059	609.15	301.04	610.153	C27H30O16	[M-H]-	Quercetin-3-O-rutinoside (Rutin)	Flavonoids	Flavonols	153-18-4	1	8.38148e+06	9.48073e+06	1.02853e+07	8.55776e+06	8.4551e+06	9.17793e+06	9.45116e+06	9.66975e+06	8.03274e+06	9.58107e+06	9.43603e+06	1.00099e+07	5.13003e+06	5.78158e+06	5.50758e+06	5.17624e+06	C05625	ko00944,ko01100,ko01110
Zbjn004120	623.13	285.04	624.133	C27H28O17	[M-H]-	Kaempferol-3-O-glucuronide-7-O-glucoside	Flavonoids	Flavonols	-	2	3644408	3.06187e+06	2.60676e+06	1.92471e+06	1.86327e+06	2.18959e+06	4.0786e+06	3.81362e+06	2.11508e+06	2.21444e+06	2.2501e+06	1.72428e+06	1.10094e+06	958170	1.04891e+06	1.0439e+06	-	-
MW0139572	329.07	211.13	330.074	C17H14O7	[M-H]-	Rhamnazin	Flavonoids	Flavonols	552-54-5	3	262937	313931	379866	563811	790505	650454	754448	745475	573717	499461	603262	709694	2.39065e+06	2.70819e+06	2.5541e+06	2.40852e+06	-	-
HJN051	623.16	315.05	624.169	C28H32O16	[M-H]-	Tamarixetin-3-O-rutinoside	Flavonoids	Flavonols	-	1	883803	961380	731983	851729	636321	1.03475e+06	775781	889145	569233	831419	686238	931043	559284	538050	614282	551207	-	-
Zmhn002574	623.16	315.05	624.169	C28H32O16	[M-H]-	Rhamnazin 3-Glucosyl-Arabinofuranoside	Flavonoids	Flavonols	-	3	363857	661642	417112	398755	370235	616100	571179	693009	364896	397155	389877	529415	249197	226078	264245	234643	-	-
Lmdp003808	317.07	302.04	316.058	C16H12O7	[M+H]+	Azaleatin (5-O-Methylquercetin)	Flavonoids	Flavonols	529-51-1	2	1.71319e+07	1.89583e+07	1.38256e+07	7.82624e+06	6.53303e+06	1.23536e+07	1.35614e+07	8.36034e+06	1.08829e+07	6.49391e+06	1.27273e+07	9.27531e+06	6.55117e+06	7.21214e+06	7.78009e+06	6902043	C10022	-
mws1173	271.06	243.07	272.068	C15H12O5	[M-H]-	Garbanzol	Flavonoids	Flavonols	1226-22-8	2	496788	404064	303901	257337	191723	277770	381179	369482	356645	232351	389061	272877	270927	276772	234109	255726	C09751	ko00941
Zmhp006502	549.12	301.07	548.117	C25H24O14	[M+H]+	Kaempferide-3-O-(6''-malonyl)glucoside	Flavonoids	Flavonols	-	3	309510	383653	264068	295248	493581	473456	1.10536e+06	1029253	1.2444e+06	1.69548e+06	740860	735938	337527	385647	326431	343782	-	-
Lmtp004044	597.14	303.04	596.138	C26H28O16	[M+H]+	Quercetin-3-O-apiosyl(1→2)galactoside	Flavonoids	Flavonols	-	2	2.86429e+06	2.29083e+06	2.7144e+06	1.7349e+06	2.16449e+06	2.62831e+06	3.38877e+06	5.29071e+06	3.54402e+06	1.3837e+06	2.70442e+06	2.32863e+06	4.91446e+06	5.8741e+06	5.72257e+06	5.57066e+06	-	-
Lmjp004941	301.07	286.05	300.063	C16H12O6	[M+H]+	3,5,4'-Trihydroxy-7-methoxyflavone (Rhamnocitrin)*	Flavonoids	Flavonols	569-92-6	3	322242	342485	228485	294058	322792	325336	449730	247608	309703	275110	197296	117037	355089	396265	393498	337438	C17059	-
Lmdp003286	465.102	303.061	464.096	C21H20O12	[M+H]+	Quercetin-3-O-alloside; Isohyperoside*	Flavonoids	Flavonols	35589-21-0	1	7.34535e+06	6.53938e+06	1.11996e+07	4.6724e+06	3.95005e+06	4.10919e+06	5.3442e+06	1.06577e+07	7.02718e+06	4.96207e+06	6.37363e+06	8.74012e+06	1.2469e+07	1.33929e+07	1.40518e+07	11599285	-	-
pmp000589	551.1	303.05	550.096	C24H22O15	[M+H]+	Quercetin-7-O-(6''-malonyl)glucoside	Flavonoids	Flavonols	-	2	567796	629725	457422	385199	1006885	640203	453316	98861.4	205279	307004	370768	342181	419726	460628	518991	458699	-	-
mws1068	285.04	151	286.048	C15H10O6	[M-H]-	Kaempferol (3,5,7,4'-Tetrahydroxyflavone)	Flavonoids	Flavonols	520-18-3	2	257015	221151	153854	90872.5	105196	103884	196720	216668	172042	139137	152331	117429	105124	100809	100672	85423.2	C05903	ko00941,ko00944,ko01100,ko01110
Hmgp004006	331.08	316.05	330.074	C17H14O7	[M+H]+	3,5,3'-Trihydroxy-7,4'-dimethoxyflavone (Ombuin)	Flavonoids	Flavonols	529-40-8	3	87373.9	48395.4	35401.1	32269.7	41410.2	30919.5	64495.1	89454.6	37192.7	45697.2	42266.5	32747.3	43928.6	39222	39912.3	35229.4	-	-
Lmmp003817	535.11	287.05	534.101	C24H22O14	[M+H]+	Kaempferol-3-O-(6''-malonyl)glucoside*	Flavonoids	Flavonols	-	1	4.36042e+06	5.34035e+06	5.70916e+06	2.75919e+06	3.80306e+06	2.89902e+06	3.03589e+06	2.74775e+06	3.21356e+06	3.19738e+06	4.23957e+06	3.05981e+06	3.67398e+06	4.22457e+06	4.58481e+06	3.99848e+06	-	-
Zmpp002571	303.05	257.05	302.043	C15H10O7	[M+H]+	Robinetin	Flavonoids	Flavonols	490-31-3	2	5.67721e+07	4.51863e+07	4.2563e+07	1.98064e+07	1.87006e+07	2.54129e+07	3.017e+07	3.53712e+07	4.38293e+07	1.57124e+07	3.36597e+07	2.73434e+07	1.85643e+07	1.98843e+07	2.33088e+07	2.04988e+07	C10177	-
Zmsp003363	641.17	317.07	640.164	C28H32O17	[M+H]+	3-{[(2s,3r,4r,5s,6r)-3,4-dihydroxy-6-(hydroxymethyl)-5-{[(2s,3r,4s,5s,6r)-3,4,5-trihydroxy-6-(hydroxymethyl)oxan-2-yl]oxy}oxan-2-yl]oxy}-2-(3,4-dihydroxyphenyl)-5-hydroxy-7-methoxychromen-4-one*	Flavonoids	Flavonols	-	1	231798	215785	260561	165434	103091	200785	156389	129433	231037	190376	199293	217529	165563	208778	187628	179405	-	-
Hmhp005160	331.07	316.05	330.074	C17H14O7	[M+H]+	Rehderianin I*	Flavonoids	Flavonols	90965-30-3	2	327782	184533	163563	161410	158324	236507	310460	147258	76601	89226	84864.8	146959	150046	134852	171476	150944	-	-
pmn001640	449.07	316	450.08	C20H18O12	[M-H]-	Myricetin-3-O-arabinoside*	Flavonoids	Flavonols	132679-85-7	3	9726.88	3760.26	9157.53	3061.16	16675	3084.82	17251.7	6741.73	8372.66	6002.58	7674.69	4626.62	6120.39	6168.06	6878.41	5377.47	-	-
Lmbp003668	419.1	287.05	418.09	C20H18O10	[M+H]+	Kaempferol-3-O-arabinoside	Flavonoids	Flavonols	-	3	197961	142988	129700	110045	83268.5	315468	199134	301869	97245.2	173445	64910.8	82022	88070.4	70822.1	85434.9	74804.8	-	-
Zblp004362	595.17	287.06	594.159	C27H30O15	[M+H]+	Kaempferol-3-O-robinobioside(Biorobin)*	Flavonoids	Flavonols	17297-56-2	1	1.6639e+07	4.81825e+07	3.08588e+07	3.02673e+07	1.9472e+07	3.29946e+07	2.67216e+07	2.48985e+07	3.37448e+07	2.04318e+07	2.87196e+07	5.77885e+07	2.3971e+07	1.98186e+07	1.90747e+07	2.1886e+07	-	-
Lmsp004670	595.17	287.06	594.159	C27H30O15	[M+H]+	Kaempferol-3-O-glucoside-7-O-rhamnoside*	Flavonoids	Flavonols	2392-95-2	1	1.6639e+07	4.81825e+07	3.08588e+07	3.02673e+07	1.9472e+07	3.29946e+07	2.67216e+07	2.48985e+07	3.37448e+07	2.04318e+07	2.87196e+07	5.77885e+07	2.3971e+07	1.98186e+07	1.90747e+07	2.1886e+07	-	-
Lmdp004892	535.11	287.05	534.101	C24H22O14	[M+H]+	Kaempferol-3-O-(6''-malonyl)galactoside*	Flavonoids	Flavonols	-	1	99563.1	302742	193470	295310	246586	205950	250225	267466	177614	160095	162934	364731	262378	226956	285290	235052	-	-
pmn001637	417.08	285.04	418.09	C20H18O10	[M-H]-	Kaempferol-3-O-arabinoside (Juglanin)	Flavonoids	Flavonols	5041-67-8	3	662120	453804	909971	2.45973e+06	2.03611e+06	1.73052e+06	918827	705128	917115	1.36339e+06	979063	1.45056e+06	485287	572756	600245	624035	-	-
Lmmp003903	491.12	287.05	490.111	C23H22O12	[M+H]+	Kaempferol-3-O-(2''-O-acetyl)glucoside	Flavonoids	Flavonols	-	3	63328.4	51600.9	52248.9	69179.3	80667.4	36438.5	51680	75505.2	83365	38281.4	73433.4	98422.7	66260.2	76222.3	78608.2	86443.8	-	-
Zmhp005139	565.12	317.07	564.111	C25H24O15	[M+H]+	Tamarixetin-3-O-(6''-malonyl)glucoside*	Flavonoids	Flavonols	-	1	563329	356184	706814	584441	512659	608880	772703	350162	524438	488971	267647	252559	466799	466084	471122	369267	-	-
Lmfn005487	380.99	301.04	382	C15H10O10S	[M-H]-	Quercetin-3-O-Sulfonate	Flavonoids	Flavonols	60889-05-6	3	6925.82	3869.58	7380.74	2983.07	1788.9	10896.1	21141.9	17264.5	3675.67	20129.7	12596.9	6388.83	70392.7	53306.5	63122.8	68805.4	C00616	ko00944
Hmgp001996	319.05	273.04	318.038	C15H10O8	[M+H]+	Quercetagetin; 3,3',4',5,6,7-Hexahydroxyflavone	Flavonoids	Flavonols	90-18-6	3	642554	400467	413429	461973	787159	435670	429984	381467	446393	505919	499513	482420	358984	392738	334464	292814	C10122	-
Lmwp003442	449.11	287.06	448.101	C21H20O11	[M+H]+	Amoenin	Flavonoids	Flavonols	-	3	1.66296e+07	1.75039e+07	1.83735e+07	9.88142e+06	1.11941e+07	1.51885e+07	1.40124e+07	1.36155e+07	1.44377e+07	7.90617e+06	1.32094e+07	1.08373e+07	7.23414e+06	5.67473e+06	7598152	6.65636e+06	-	-
mws4183	433.08	300.03	434.085	C20H18O11	[M-H]-	Quercetin-3-O-arabinoside	Flavonoids	Flavonols	22255-13-6	3	126066	130220	142519	110333	85305	95235.5	111630	91284.4	97197.8	96538	130706	138693	223277	196996	211527	166146	-	-
Zmhp002730	627.156	303.051	626.148	C27H30O17	[M+H]+	6-Hydroxykaempferol-6,7-O-Diglucoside*	Flavonoids	Flavonols	-	1	196810	166967	312892	87706.9	200145	145205	232408	188569	173089	188465	160325	207864	131934	162120	164491	128785	-	-
Zmhp102730	627.16	303.05	626.148	C27H30O17	[M+H]+	6-Hydroxykaempferol-3,6-O-Diglucoside*	Flavonoids	Flavonols	-	1	196810	166967	312892	87706.9	200145	145205	232408	188569	173089	188465	160325	207864	131934	162120	164491	128785	-	-
Zmcn003256	917.24	755.19	918.243	C42H46O23	[M-H]-	kaempferol-3-p-coumaroyldiglucoside-7-glucoside	Flavonoids	Flavonols	-	2	11868.1	13967	40692.3	19525.7	16015	9739.53	9048.43	8368.94	9038.48	16160.1	14145.4	16072.5	30591.1	36307.9	34115.8	41762.5	-	-
Lmmn003398	489.11	285.04	490.111	C23H22O12	[M-H]-	Kaempferol-3-O-(6''-O-acetyl)glucoside	Flavonoids	Flavonols	-	2	87003.7	83920.1	115500	62542.5	79672.6	72827.8	70470.8	63052.4	64257.9	55269.9	81225.7	68717.2	1.33621e+06	1.75792e+06	1.65866e+06	1.83465e+06	-	-
Jmhn004431	521.1	345.06	522.101	C23H22O14	[M-H]-	syringetin-3-glucuronide	Flavonoids	Flavonols	-	3	215845	246438	212928	130965	79328.8	129172	168891	53348.3	216598	9	9	9	88847.8	113824	112639	90822.9	-	-
Lmmp003767	463.09	287.05	462.08	C21H18O12	[M+H]+	Kaempferol-7-O-glucuronide	Flavonoids	Flavonols	-	1	2.41601e+07	1.57537e+07	2.25292e+07	1.26306e+07	1.19767e+07	1.33863e+07	1.44231e+07	1.15163e+07	1.6377e+07	5.41567e+06	1.55534e+07	5.52451e+06	1.08419e+07	8.35927e+06	8.36871e+06	8.49403e+06	-	-
Hmln002199	505.1	300.03	506.106	C23H22O13	[M-H]-	Quercetin-3-O-(6''-O-acetyl)galactoside	Flavonoids	Flavonols	-	3	282829	200731	350807	371116	226379	400948	383440	161436	222228	476482	415443	349916	183003	206612	245556	189623	-	-
Hmjp003123	479.08	303.06	478.075	C21H18O13	[M+H]+	Quercetin-5-O-glucuronide*	Flavonoids	Flavonols	-	1	1.41732e+07	1.42777e+07	1.00118e+07	1.05688e+07	1.103e+07	1.41483e+07	7.21291e+06	9.27424e+06	9.74876e+06	5.21535e+06	1.05571e+07	9.15604e+06	6.5956e+06	8.31205e+06	9.20266e+06	6.87832e+06	-	-
mws1035	741.22	433.11	740.216	C33H40O19	[M+H]+	Kaempferol-3-O-robinoside-7-O-rhamnoside (Robinin)*	Flavonoids	Flavonols	301-19-9	2	31987.5	19160.2	18273.1	17150.3	14134	56685	18235.8	46543.2	6670	13340	43345	43516.7	130946	110590	114259	88198.3	C10178	-
Zmjp005293	593.19	285.08	592.179	C28H32O14	[M+H]+	Robinson-7-O-Neohesperidin*	Flavonoids	Flavonols	-	1	5.31761e+06	6.98642e+06	4.50234e+06	7.05118e+06	5.13402e+06	9.12044e+06	6.63441e+06	8.23302e+06	1.07055e+07	7.82188e+06	8.59296e+06	6.47101e+06	3.02755e+06	3.67832e+06	4.27415e+06	3.14956e+06	-	-
Lmcp004369	331.08	287.05	330.074	C17H14O7	[M+H]+	Quercetin-3',4'-dimethyl ether	Flavonoids	Flavonols	3306-29-4	3	67455.1	45316.7	25005	89247.5	50015	160974	80185.7	90849.1	33340	101248	159523	82220.6	148544	102300	117469	115498	-	-
Lmdp002969	481.1	319.06	480.09	C21H20O13	[M+H]+	Myricetin-3-O-galactoside*	Flavonoids	Flavonols	15648-86-9	2	247926	213500	181790	248641	9	191800	141186	223515	206820	9	273128	228520	225185	152323	211830	210160	-	-
MWSHY0142	617.11	315.07	616.106	C28H24O16	[M+H]+	Quercetin-3-O-(2''-O-galloyl)galactoside	Flavonoids	Flavonols	53209-27-1	3	270578	191968	264943	234818	245122	268464	264191	492204	283925	255744	261553	92837.2	211823	146416	183291	161071	-	-
Lmmp003266	683.15	303.05	682.138	C29H30O19	[M+H]+	Quercetin-3-O-(2''-O-malonyl)glucoside-7-O-arabinoside	Flavonoids	Flavonols	-	3	39017.9	6670	50015	16675	28764.5	50432.3	86367.2	78360	26193.9	50135.6	46680	37476.9	48649.9	53350	70628.5	56685	-	-
mws0038	313.07	283.02	314.079	C17H14O6	[M-H]-	5,4'-Dihydroxy-3,7-dimethoxyflavone(Kumatakenin)	Flavonoids	Flavonols	3301-49-3	3	38844	23649.4	25304.5	49798.8	109937	40283.4	30870.1	26665	22659.8	51073	207634	55615.6	15718.2	15466	21027.8	15197.8	-	-
Smgp004575	465.1	303.05	464.096	C21H20O12	[M+H]+	Quercetin-5-O-β-D-glucoside*	Flavonoids	Flavonols	-	1	8.73124e+06	6.91299e+06	1.05968e+07	4.14547e+06	2.74089e+06	6.1182e+06	4.48683e+06	1.02662e+07	9.02664e+06	3.19888e+06	5.60011e+06	4.67195e+06	1.39063e+07	1.58303e+07	1.07261e+07	1.21352e+07	-	-
Hmcp002207	479.12	317.06	478.111	C22H22O12	[M+H]+	Isorhamnetin-7-O-glucoside (Brassicin)*	Flavonoids	Flavonols	6743-96-0	3	2.4222e+06	2.41192e+06	5604875	1369895	1.4844e+06	772608	2.57662e+06	1.10023e+06	3818875	1341290	1.61391e+06	1.01885e+06	1.47953e+06	1.50421e+06	1.88385e+06	2.10132e+06	-	-
HJAP061	743.2	303.05	742.196	C32H38O20	[M+H]+	Quercetin-3-O-(2''-O-arabinosyl)rutinoside	Flavonoids	Flavonols	-	1	296980	298059	177485	257840	157417	69280.6	153552	169898	91180.2	382185	144035	160306	6.71008e+06	5.15609e+06	4.83487e+06	6.82797e+06	-	-
mws2186	435.09	303.05	434.085	C20H18O11	[M+H]+	Avicularin(Quercetin-3-O-α-L-arabinofuranoside)*	Flavonoids	Flavonols	572-30-5	2	1.78263e+07	1.37639e+07	1.63377e+07	1.20002e+07	9.54118e+06	1.54806e+07	1.38191e+07	1.43931e+07	1.09229e+07	1.3078e+07	12820707	1.87667e+07	5.10545e+06	6.48327e+06	4.89111e+06	7.06078e+06	-	-
Lmdp003171	463.12	317.07	462.116	C22H22O11	[M+H]+	Azalein (Azaleatin-3-O-rhamnoside)	Flavonoids	Flavonols	29028-02-2	3	36675	46680	64695.2	88365	55780.1	65020	82410.1	107413	130627	36606.5	50015	70683.9	724192	830671	1.09541e+06	983214	-	-
Zmcn004806	755.19	285.04	756.19	C36H36O18	[M-H]-	kaempferol-3-p-coumaroyldiglucoside	Flavonoids	Flavonols	-	3	66597.5	21675	35010	96705	95035	108380	106710	110045	158425	116720	345425	110045	59222.9	56264.3	70329.3	83654.9	-	-
Lmfp002421	773.21	303.05	772.206	C33H40O21	[M+H]+	Quercetin-3-O-[rhamnosyl(1→2)glucosyl]-5-O-glucoside*	Flavonoids	Flavonols	-	1	111089	104601	56570.3	75964.6	88748.6	44475.9	10005	40108.5	25010.6	36162.5	33951.1	35346.1	381477	349764	243962	363215	-	-
Lmsp004045	625.18	317.07	624.169	C28H32O16	[M+H]+	Isorhamnetin-3-O-glucoside-7-O-rhamnoside*	Flavonoids	Flavonols	17331-71-4	1	790511	845166	1.07595e+06	300094	343017	565443	457405	687443	614660	401823	472940	721906	2.05879e+06	2.6365e+06	3.2126e+06	2.99496e+06	-	-
pme0321	431.1	285.04	432.106	C21H20O10	[M-H]-	Kaempferol-7-O-rhamnoside*	Flavonoids	Flavonols	20196-89-8	3	44100	42307.1	37618.5	17038.5	17545.1	3389.39	32714.7	36408.6	26865.7	9936.44	23125.6	16991.9	38683.6	35870.6	43706.4	27533.6	-	-
mws1290	593.13	285.04	594.137	C30H26O13	[M-H]-	Kaempferol-3-O-(6''-p-Coumaroyl)glucoside (Tiliroside)	Flavonoids	Flavonols	20316-62-5	3	1.08345e+06	1.27568e+06	1.10113e+06	1.3916e+06	1.51939e+06	1.33395e+06	2.06304e+06	3.55338e+06	1.06737e+06	1.46286e+06	1.27442e+06	1.83332e+06	550123	639211	752284	849884	C17140	-
Lmbp002336	611.16	303.05	610.153	C27H30O16	[M+H]+	Quercetin-3-O-(2''-O-rhamnosyl)galactoside	Flavonoids	Flavonols	-	3	2.19604e+06	2.19083e+06	1.79707e+06	2.34043e+06	2.05547e+06	1.37388e+06	1.12255e+06	921251	854135	1880675	2.04449e+06	946146	13395675	1.07015e+07	8.99659e+06	9.13338e+06	-	-
Lmcp003402	479.12	317.06	478.111	C22H22O12	[M+H]+	Tamarixetin-3-O-glucoside (Tamarixin)*	Flavonoids	Flavonols	27542-39-8	3	1.25956e+07	1.19088e+07	1.408e+07	6.07413e+06	4.81874e+06	6.39551e+06	1.16609e+07	1.18743e+07	7.28432e+06	7.25759e+06	1.01757e+07	9.27641e+06	7.35221e+06	4.55828e+06	6.40887e+06	5.78189e+06	-	-
pmp000980	549.2	387.14	548.189	C27H32O12	[M+H]+	Maohuoside A	Flavonoids	Flavonols	128988-55-6	3	254040	288958	461514	598969	279112	794189	301905	195233	294684	610895	395274	290070	237383	166555	157287	178898	-	-
Zbsp004301	611.16	303.05	610.153	C27H30O16	[M+H]+	Quercetin-7-O-rutinoside*	Flavonoids	Flavonols	147714-62-3	1	9.0256e+07	8.60695e+07	7.08757e+07	7.74024e+07	4.51241e+07	6.59168e+07	6.61579e+07	8.06928e+07	8.7349e+07	7.73832e+07	4.82756e+07	8.64064e+07	6.39837e+07	6.08864e+07	8.79857e+07	5.95121e+07	-	-
Lmsp003161	757.22	287.06	756.211	C33H40O20	[M+H]+	Kaempferol-3-O-sophoroside-7-O-rhamnoside*	Flavonoids	Flavonols	-	2	430198	322110	236484	152039	210160	198297	172128	322073	212307	259468	230253	214392	168807	252305	265011	207534	-	-
pmp001105	757.22	287.06	756.211	C33H40O20	[M+H]+	Kaempferol-3-O-neohesperidoside-7-O-glucoside*	Flavonoids	Flavonols	-	2	430198	322110	236484	152039	210160	198297	172128	322073	212307	259468	230253	214392	168807	252305	265011	207534	-	-
MWSHY0077	287.06	137.02	286.048	C15H10O6	[M+H]+	Fisetin	Flavonoids	Flavonols	528-48-3	2	3.71735e+06	3.73813e+06	2.69305e+06	1.2592e+06	1.65147e+06	1.51945e+06	2.73524e+06	2.82154e+06	2.12442e+06	1.60807e+06	2.25139e+06	1.87526e+06	1.07013e+06	1.62154e+06	1.47906e+06	1.7469e+06	C10041	-
Lmjp002596	597.14	303.05	596.138	C26H28O16	[M+H]+	Quercetin-3-O-sambubioside*	Flavonoids	Flavonols	83048-35-5	1	2.74215e+06	2.81553e+06	1.95617e+06	1.85899e+06	3.53453e+06	1.65585e+06	2.07587e+06	3.99753e+06	7.03208e+06	1.95102e+06	2.43335e+06	1.2749e+06	4.25749e+06	3.31697e+06	5.36963e+06	4.98532e+06	C12637	ko00944
Lmfn004065	433.08	300.03	434.085	C20H18O11	[M-H]-	Morin-3-O-arabinoside	Flavonoids	Flavonols	-	3	120712	145795	145248	94878.9	113440	78128.1	133502	99130.4	92668.9	95562.4	131078	121521	191074	152991	233218	156884	-	-
Xmyp004678	727.21	287.05	726.201	C32H38O19	[M+H]+	Kaempferol-3-O-(2''-O-xylosyl-6''-O-rhamnosyl)glucoside	Flavonoids	Flavonols	-	1	51917	33200.3	265250	38532.4	88365	110045	99675.3	54221	96705	28340	44787.9	40323.5	137347	144944	212900	171301	-	-
Zblp004717	625.17	317.07	624.169	C28H32O16	[M+H]+	3'-methoxyquercetin-3-O-L-rhamnosyl(1→2)-glucopyranoside*	Flavonoids	Flavonols	-	1	2.55517e+07	1.1118e+07	87700675	1.65229e+07	2.9953e+07	9.65971e+06	4.31689e+07	1.79426e+07	1.30379e+07	2.37935e+07	2.06468e+07	9.56945e+06	1.30494e+07	22252225	1.66846e+07	1.84794e+07	-	-
MWSHY0064	625.17	317.07	624.169	C28H32O16	[M+H]+	Isorhamnetin-3-O-neohesperidoside*	Flavonoids	Flavonols	55033-90-4	1	2.55517e+07	1.1118e+07	87700675	1.65229e+07	2.9953e+07	9.65971e+06	4.31689e+07	1.79426e+07	1.30379e+07	2.37935e+07	2.06468e+07	9.56945e+06	1.30494e+07	22252225	1.66846e+07	1.84794e+07	-	-
Zbsp004136	597.14	303.05	596.138	C26H28O16	[M+H]+	Quercetin-3-O-(6''-O-arabinosyl)glucoside*	Flavonoids	Flavonols	-	1	2.97068e+06	4.17857e+06	3.89254e+06	1.79886e+06	1.55504e+06	1.1536e+06	4.15805e+06	5.49434e+06	1.51314e+06	1.50686e+06	3.08985e+06	2.79663e+06	7.41193e+06	4.43818e+06	7.61592e+06	7.04464e+06	-	-
MWSHY0201	579.17	287.06	578.164	C27H30O14	[M+H]+	Kaempferol-3,7-O-dirhamnoside (Kaempferitrin)	Flavonoids	Flavonols	482-38-2	2	5005	16581.3	8340	25350.2	5441.44	23340	5005	6670	9	8153.43	6670	40010	1.01489e+06	707932	898998	1221890	C16981	-
Hmcp002316	449.11	317.06	448.101	C21H20O11	[M+H]+	Isorhamnetin-3-O-arabinoside	Flavonoids	Flavonols	-	3	884996	449638	681905	164325	306743	295719	552391	479636	313225	293484	463591	370271	222133	160903	283606	224951	-	-
Hmcp001829	595.16	303.04	594.159	C27H30O15	[M+H]+	Quercetin-3,7-Di-O-rhamnoside	Flavonoids	Flavonols	28638-13-3	2	8340	14635.3	8130.73	5139.13	40010	16675	10575.5	12038.8	13877.7	17126.9	24414.9	15163.5	53036.3	76489.6	46393.6	55390.1	-	-
Xmyp005654	449.11	287.06	448.101	C21H20O11	[M+H]+	Kaempferol-4'-O-glucoside*	Flavonoids	Flavonols	-	3	641642	835615	588178	1.15157e+06	1084115	651250	1.07932e+06	1.04797e+06	964548	666461	539347	834105	1.82445e+06	1.76977e+06	1.34715e+06	2347530	-	-
mws1329	463.09	301.04	464.096	C21H20O12	[M-H]-	Quercetin-7-O-glucoside*	Flavonoids	Flavonols	491-50-9	2	705617	785109	760249	275472	245032	417059	798719	565230	614059	330974	664208	416288	1.2481e+06	1515816	1.52482e+06	2103765	C12639	-
Layp003352	743.2	287.06	742.196	C32H38O20	[M+H]+	Kaempferol-xylosyl glucosyl glucoside*	Flavonoids	Flavonols	-	1	15538.7	51680	35010	14364.9	9332.66	11670	22790.6	26435.6	16675	6670	22849	16895.9	119119	79619.2	90197.7	71045.5	-	-
MWSHY0061	595.16	287.06	594.159	C27H30O15	[M+H]+	Kaempferol-3-O-neohesperidoside*	Flavonoids	Flavonols	32602-81-6	1	3.10167e+07	5.71792e+07	4.46678e+07	8.48273e+07	7.06977e+07	4.75876e+07	5.6931e+07	3.94341e+07	2.79903e+07	6.08061e+07	4.59984e+07	6.57908e+07	3.27214e+07	3.23155e+07	4.92301e+07	3.14173e+07	-	-
Zmhp004034	465.1	303.05	464.096	C21H20O12	[M+H]+	Rhodiolgin*	Flavonoids	Flavonols	94696-39-6	1	9.16001e+06	1.06308e+07	1.46318e+07	6.34044e+06	8.15257e+06	7.02155e+06	1.6911e+07	1.17777e+07	1.61098e+07	7.04681e+06	9.31336e+06	5.4619e+06	21797425	2.40052e+07	3.04232e+07	1.71503e+07	-	-
Lmjp003044	479.118	317.062	478.111	C22H22O12	[M+H]+	Isorhamnetin-3-O-Glucoside*	Flavonoids	Flavonols	5041-82-7	3	3507685	3.85971e+06	3.15873e+06	645677	813032	1.65987e+06	3511100	1.26098e+06	2836305	1652875	1.18659e+06	935897	1.42586e+06	2.21486e+06	2.59697e+06	1.9636e+06	-	-
pmp001311	627.16	303.1	626.148	C27H30O17	[M+H]+	6-Hydroxykaempferol-7,6-O-Diglucoside*	Flavonoids	Flavonols	-	1	308670	284935	575331	147116	347095	200173	175457	285295	218896	143398	276718	184403	180201	126490	198056	122564	-	-
mws0917	329.07	314.04	330.074	C17H14O7	[M-H]-	3,7-Di-O-methylquercetin	Flavonoids	Flavonols	2068-02-2	1	41633.9	34253.4	25445.4	15248.7	20001.5	18854.3	57407.8	23383.2	12399.5	12222.7	21038.6	10141.2	27402.8	22532.8	37136.3	23164.4	C01265	ko00944,ko01110
pmb0618	627.19	465.1	626.185	C28H34O16	[M+H]+	Hesperetin-8-C-glucoside-3'-O-glucoside	Flavonoids	Flavonols	-	3	507575	211576	456005	103909	296509	186191	235623	209044	256973	239573	251787	231076	245215	150660	205489	148663	-	-
MWSHY0136	449.108	287.055	448.101	C21H20O11	[M+H]+	Kaempferol-3-O-glucoside (Astragalin)*	Flavonoids	Flavonols	480-10-4	3	782510	1381675	667982	1121065	948150	934730	1524790	1.08735e+06	1349705	787175	666125	864285	2.43093e+06	2727545	1.47035e+06	2705465	C12249	ko00944,ko01110
Lmqp003647	479.08	303.05	478.075	C21H18O13	[M+H]+	Herbacetin-3-O-glucuronide*	Flavonoids	Flavonols	-	1	4.59859e+07	35574308	3.16274e+07	2.78035e+07	3.06892e+07	4.63815e+07	2.93127e+07	4.06181e+07	3.45892e+07	2.19343e+07	3.02295e+07	3.32557e+07	2.38683e+07	3.98374e+07	2.71017e+07	2.3917e+07	-	-
Zbjn008081	299.06	284.04	300.063	C16H12O6	[M-H]-	Kaempferide (3,5,7-Trihydroxy-4'-methoxyflavone)*	Flavonoids	Flavonols	491-54-3	1	75071.1	33963.8	27947.8	22252.6	24364.8	19083.8	71493.3	29618.1	20912.5	17905.7	15965	9036.73	35837.7	38516.2	55982.9	30856.3	C10098	ko00944
Lmsp004166	611.16	303.05	610.153	C27H30O16	[M+H]+	Quercetin-3-O-glucoside-7-O-rhamnoside*	Flavonoids	Flavonols	-	1	7.54512e+07	7.28367e+07	1.21324e+08	5.59507e+07	6.6225e+07	6.6907e+07	9.36412e+07	1.1398e+08	9.41848e+07	5.47811e+07	1.12324e+08	7.94998e+07	5.76519e+07	9.39278e+07	9.76279e+07	6.09035e+07	-	-
Hmcp001589	787.23	317.06	786.222	C34H42O21	[M+H]+	Isorhamnetin-3-O-rutinoside-4'-O-glucoside*	Flavonoids	Flavonols	111393-97-6	1	197905	348882	98856.1	141432	100841	84581.9	146618	68029.4	208714	117488	129244	162350	169082	325911	215251	232594	-	-
Lmcp004624	301.07	258.05	300.063	C16H12O6	[M+H]+	3-Methylkaempferol	Flavonoids	Flavonols	1592-70-7	3	53350	60020	41153.1	9	9	9	9	9	9	9	9	9	51680	41680	33340	64421.4	C05902	-
MWSHY0135	625.18	317.08	624.169	C28H32O16	[M+H]+	Isorhamnetin-3-O-rutinoside (Narcissin)*	Flavonoids	Flavonols	604-80-8	1	1.39663e+07	2.01121e+07	1.42143e+07	51248190	1.48251e+07	2.34452e+07	1.9546e+07	3.99817e+07	1.36645e+07	1.23182e+07	1.06739e+07	1.11763e+07	17501235	1.43924e+07	9.6173e+06	1.93837e+07	-	-
Lmmp002334	773.21	303.05	772.206	C33H40O21	[M+H]+	Quercetin-3-O-rutinoside-7-O-glucoside*	Flavonoids	Flavonols	-	1	58972.5	71337.9	53677.2	56792	41680	15268.9	128395	105045	58734.8	55015	121725	158425	528898	315365	304062	340553	-	-
Hmcp002539	463.12	317.06	462.116	C22H22O11	[M+H]+	Isorhamnetin-3-O-rhamnoside	Flavonoids	Flavonols	-	3	236049	579620	227765	115616	188543	108464	244260	235419	195617	163430	90723.3	86535.4	255689	277926	135725	204991	-	-
HJAP148	581.15	287.06	580.143	C26H28O15	[M+H]+	Kaempferol-3-O-sambubioside	Flavonoids	Flavonols	27661-51-4	2	1.31855e+06	1.09695e+06	816950	536355	1.0695e+06	558279	1.03449e+06	733137	521351	702876	651135	1595560	590529	403449	634750	333758	-	-
Zbpp002027	565.12	317.07	564.111	C25H24O15	[M+H]+	Isorhamnetin-3-O-(6''-malonyl)glucoside*	Flavonoids	Flavonols	-	1	283811	200693	206820	397772	333000	268420	210706	273299	334387	301020	250225	263570	142379	278737	307325	238507	-	-
Lmmp002796	627.16	319.05	626.148	C27H30O17	[M+H]+	Gossypetin-3-O-rutinoside*	Flavonoids	Flavonols	-	1	300320	156760	478340	480815	541030	902860	226850	214787	225185	612045	348709	1016955	198324	226981	354841	373830	-	-
Hmlp002821	495.08	319.04	494.07	C21H18O14	[M+H]+	Myricetin-3-O-glucuronide	Flavonoids	Flavonols	77363-65-6	2	1.50859e+07	1.06846e+07	15573360	7.81908e+06	9.33009e+06	20770905	7195735	9.1806e+06	8.49036e+06	2.70307e+06	8.3788e+06	1.12584e+07	3.13732e+06	6.46954e+06	4.16983e+06	4.38993e+06	-	-
Lmjp003295	479.12	317.07	478.111	C22H22O12	[M+H]+	6-Methoxykaempferol-3-O-glucoside*	Flavonoids	Flavonols	63422-27-5	3	2235750	4.14061e+06	5.98597e+06	2.66469e+06	3.3478e+06	3.37368e+06	4.96718e+06	6.06004e+06	6.6384e+06	4.02207e+06	2069940	5.60124e+06	3.14181e+06	4.12286e+06	6522765	5.40516e+06	-	-
Lmyp003348	601.12	287.06	600.111	C28H24O15	[M+H]+	Kaempferol-3-O-(6''-galloyl)galactoside*	Flavonoids	Flavonols	-	3	22066.9	40010	26328.3	50398.3	61767.8	54462.5	35782.6	90916.5	61685	46448.2	41680	87805.4	22159.5	26675	16675	35010	-	-
Zmsp002938	773.22	303.05	772.206	C33H40O21	[M+H]+	2-(3,4-dihydroxyphenyl)-5-hydroxy-7-{[(2s,4s,5s)-3,4,5-trihydroxy-6-(hydroxymethyl)oxan-2-yl]oxy}-3-{[(2s,5s)-3,4,5-trihydroxy-6-({[(2r,4s,5r)-3,4,5-trihydroxy-6-methyloxan-2-yl]oxy}methyl)oxan-2-yl]oxy}chromen-4-one*	Flavonoids	Flavonols	-	1	48262	30332.3	37113.5	31237.8	21315.7	19731.8	27720.9	7567.71	47127.8	9	9	9	15281.8	13467.9	13476	6670	-	-
Lmcp003788	479.12	317.06	478.111	C22H22O12	[M+H]+	Isotamarixin*	Flavonoids	Flavonols	-	3	2210360	1.50844e+06	1843525	9	9	9	9	9	9	1117705	1684915	661473	3.55633e+06	7306150	7304400	5.14718e+06	-	-
Lmmp002483	657.13	495.09	656.122	C27H28O19	[M+H]+	Gossypetin-3-O-glucuronide-8-O-glucoside	Flavonoids	Flavonols	-	3	82273.2	60020	60719.5	98370	56145.7	85030	154354	174192	133137	54841.6	69980.4	58729.6	165812	77808.1	116619	158562	-	-
Hmgp003163	347.08	332.05	346.069	C17H14O8	[M+H]+	3,3',5,7-Tetrahydroxy-4',6-Dimethoxyflavone; (Laciniatin)*	Flavonoids	Flavonols	74161-28-7	2	125529	51742.9	39589.1	42143.8	46115.9	44822.2	85364.3	30149.6	41793.6	50000.7	33501.6	46685.2	30357.7	51361.9	66768.7	42915.1	-	-
pmp001309	465.1	303.1	464.096	C21H20O12	[M+H]+	6-Hydroxykaempferol-7-O-glucoside*	Flavonoids	Flavonols	-	1	6.03445e+06	5.6247e+06	7.38377e+06	4.62027e+06	4.6511e+06	3.79521e+06	8.62615e+06	8.54209e+06	1.08593e+07	2.91678e+06	5.21857e+06	4.62337e+06	2.04119e+07	1.33024e+07	2.06131e+07	2.97676e+07	-	-
HJAP006	509.13	347.08	508.122	C23H24O13	[M+H]+	Syringetin-7-O-glucoside	Flavonoids	Flavonols	-	3	99150.8	35047.1	91700	9	9	9	60020	36074.4	88365	58350	36079.2	69978.3	43345	32526.6	60020	30150.8	-	-
Zmcp003989	595.16	287.05	594.159	C27H30O15	[M+H]+	Kaempferol-3-O-rhamnosyl(1→2)glucoside*	Flavonoids	Flavonols	-	1	1.39136e+06	635214	739050	830448	829694	432439	757806	469110	382185	981408	1.31207e+06	806102	872341	849408	629553	1359800	-	-
MWSHY0162	627.16	303.06	626.148	C27H30O17	[M+H]+	Quercetin-3-O-sophoroside (Baimaside)	Flavonoids	Flavonols	18609-17-1	2	307631	277409	455051	112197	230273	194532	505052	506739	592905	314188	200087	367580	178450	225185	296013	133851	C12667	ko00944,ko01110
Lssp210058	611.16	303.06	610.153	C27H30O16	[M+H]+	Quercetin-3-O-robinobioside*	Flavonoids	Flavonols	52525-35-6	1	1.02281e+08	1.1053e+08	1.16796e+08	7.28134e+07	4.9013e+07	4.90665e+07	6.07383e+07	8.71339e+07	6.4278e+07	8.87568e+07	6.58082e+07	6.57614e+07	8.16553e+07	3.8588e+07	4.94817e+07	7.42892e+07	-	-
Xmyp005599	611.16	287.06	610.153	C27H30O16	[M+H]+	Kaempferol-3-O-galactoside-4'-O-glucoside	Flavonoids	Flavonols	-	3	60020	18019.6	31532.3	33340	18926.4	106155	9	9	9	9	9	9	75025	58350	33340	77872.4	-	-
Lmjp002906	479.118	317.065	478.111	C22H22O12	[M+H]+	Rhamnetin-3-O-Glucoside*	Flavonoids	Flavonols	27875-34-9	3	5.43877e+06	5442070	8.41414e+06	3.78847e+06	2.72113e+06	4288635	7.99734e+06	5.01942e+06	7.1491e+06	3.21093e+06	4.60525e+06	3.91572e+06	8307230	6.11384e+06	4.49005e+06	3.99087e+06	-	-
Lmmp003091	611.16	303.05	610.153	C27H30O16	[M+H]+	Quercetin-3-O-(4''-O-glucosyl)rhamnoside*	Flavonoids	Flavonols	59262-54-3	1	1.20534e+08	1.48528e+08	8.88672e+07	9.7585e+07	9.94246e+07	9.46987e+07	5.99481e+07	6.76868e+07	3.31685e+07	1.01349e+08	6.47033e+07	7.37395e+07	6.70481e+07	5.30195e+07	1.02613e+08	5.29475e+07	C17563	-
Lmpp003268	757.22	287.06	756.211	C33H40O20	[M+H]+	Kaempferol-3-O-rutinoside-7-O-glucoside*	Flavonoids	Flavonols	34336-18-0	2	15005	8340	12488.8	17708.6	16291.5	10005	18550.4	5005	6670	8340	3265.18	43345	13340	24065.4	21135	11670	-	-
Lmfn003630	449.07	316.02	450.08	C20H18O12	[M-H]-	Myricetin-3-O-xyloside*	Flavonoids	Flavonols	-	3	8340	5005	6883.59	5225.9	5005	6670	1670	11738.3	8510.25	17032.5	7649.45	6848.34	4592.59	9180.59	6894.47	4590.59	-	-
HJAP119	771.22	317.06	770.227	C34H42O20	[M+H]+	Rhamnetin-3-O-Rutinoside-5-O-rhamnoside*	Flavonoids	Flavonols	-	1	875694	327831	441773	144493	267303	335933	912920	769225	227352	377897	144756	679396	1.99676e+06	1.68464e+06	1.66447e+06	3.25237e+06	-	-
Lmmp002463	625.18	317.07	624.169	C28H32O16	[M+H]+	Sexangularetin-3-O-glucoside-7-O-rhamnoside*	Flavonoids	Flavonols	-	1	1.6181e+07	66998785	1.86058e+07	1.92663e+07	2.85609e+07	1.68136e+07	25169810	27234225	9.84641e+06	1.66242e+07	36615385	1.86828e+07	7.76584e+06	15660540	1.09082e+07	17856655	-	-
Xmyp004945	757.22	287.06	756.211	C33H40O20	[M+H]+	Kaempferol-3-O-(6''-Rhamnosyl-2''-Glucosyl)Glucoside (Camelliaside A)*	Flavonoids	Flavonols	135095-52-2	2	20888.4	22582	6613.41	20005	41680	15444.7	8340	5697.4	2598.19	7321.88	3340	9756.88	31055	16256.3	14632.9	23435.9	-	-
Lmfp004055	435.09	303.05	434.085	C20H18O11	[M+H]+	Morin-3-O-xyloside*	Flavonoids	Flavonols	-	2	577840	458509	407255	175115	228520	281950	247412	141542	249520	134821	337070	216683	105045	205676	270420	189913	-	-
Zbpp001877	625.18	317.07	624.169	C28H32O16	[M+H]+	Isorhamnetin-3-O-rutinoside*	Flavonoids	Flavonols	-	1	312138	1.10859e+06	1.09439e+06	365987	275204	467915	1.18735e+06	656468	430068	262158	410338	1519735	4.00154e+06	4.8129e+06	2.48461e+06	2.32015e+06	-	-
Lmsp004721	625.176	317.07	624.169	C28H32O16	[M+H]+	Tamarixetin-3-O-glucoside-7-O-rhamnoside*	Flavonoids	Flavonols	-	1	1.25694e+07	2.01367e+07	2.02923e+07	2.92909e+07	12015432	1.40013e+07	1.57846e+07	2.3495e+07	1.57501e+07	8.23784e+06	1.02088e+07	12025039	7.55343e+06	13569380	6.47056e+06	8.15089e+06	-	-
MWSHY0132	449.11	303.05	448.101	C21H20O11	[M+H]+	Quercetin-3-O-rhamnoside(Quercitrin)	Flavonoids	Flavonols	522-12-3	3	168440	100694	137075	32904.2	87488.1	78360	80025	88305.9	58350	76915.2	28340	104477	130396	90116.4	175595	82972.4	C01750	ko00944
Lmsp003939	625.176	317.067	624.169	C28H32O16	[M+H]+	Isorhamnetin-3-O-galactoide-7-O-rhamnoside*	Flavonoids	Flavonols	-	1	445700	557760	728675	340566	786421	256905	577651	973523	1.00956e+06	463364	1356435	1300920	2.85614e+06	2827805	2.35074e+06	4.96837e+06	-	-
Lmfp003403	481.1	319.05	480.09	C21H20O13	[M+H]+	Quercetagetin-7-O-glucoside(Quercetagitrin)*	Flavonoids	Flavonols	548-75-4	2	284338	458993	509909	219713	221292	279760	551343	492520	527050	345946	323705	223136	2476350	1625900	1275695	1.15589e+06	-	-
mws0919	431.1	285.04	432.106	C21H20O10	[M-H]-	Kaempferol-3-O-rhamnoside (Afzelin)(Kaempferin)*	Flavonoids	Flavonols	482-39-3	3	30010	32316.5	21838.6	18642.5	31860.4	19843.6	22579.5	31092.2	18484.6	15005	20523.9	15251.1	38077	22960.4	45374.2	21450.3	C16911	ko00944
mws0056	463.09	316.03	464.096	C21H20O12	[M-H]-	Myricetin-3-O-rhamnoside (Myricitrin)	Flavonoids	Flavonols	17912-87-7	3	16951.2	24562.3	21675	20722.7	5645.72	4582.48	13815.9	38345	15220.9	5398.5	19055.1	5329.58	19189.5	13701.8	30479.6	16675	C10108	-
Zmcn004206	771.18	609.14	772.185	C36H36O19	[M-H]-	kaempferol-3-caffeoyldiglucoside	Flavonoids	Flavonols	-	3	69143.7	129313	195501	50073.3	171775	119596	384184	203053	382814	112624	109736	106710	156378	323705	262756	156450	-	-
Lmjp002461	611.16	303.05	610.153	C27H30O16	[M+H]+	Quercetin-3-O-neohesperidoside*	Flavonoids	Flavonols	29662-79-1	1	1.5122e+06	3.16221e+06	1.71762e+06	1.09481e+06	1.04557e+06	1.51192e+06	1.6035e+06	3.10733e+06	2.13164e+06	1.05345e+06	4118725	1.4277e+06	7982755	1.60369e+07	1.18485e+07	1.9989e+07	-	-
Lmmp001947	481.1	319.05	480.09	C21H20O13	[M+H]+	Gossypetin-3-O-glucoside*	Flavonoids	Flavonols	-	2	9	9	9	9	265870	200042	362400	249255	231422	216835	368818	258664	220353	340410	210160	136275	-	-
MWSHY0050	595.17	287.05	594.159	C27H30O15	[M+H]+	Kaempferol-3-O-rutinoside(Nicotiflorin)*	Flavonoids	Flavonols	17650-84-9	1	4.41304e+07	3.36674e+07	4.61431e+07	8.25262e+07	7.8542e+07	8.3559e+07	4.0972e+07	3.49087e+07	3.7478e+07	3.57719e+07	7.73375e+07	3.8756e+07	2.2615e+07	3.51838e+07	58010675	4.25029e+07	C21833	ko00944,ko01110
mws0988	315.05	165.04	316.058	C16H12O7	[M-H]-	Rhamnetin; 3,5,3',4'-Tetrahydroxy-7-Methoxyflavone	Flavonoids	Flavonols	90-19-7	1	106185	52122.5	19862.5	23495.2	25270.3	21037.7	57651	72933.3	18956.3	15363.8	31553.6	11823.5	22382.2	22966.8	45077.7	25227.1	C10176	-
Hmgp001888	641.17	317.06	640.164	C28H32O17	[M+H]+	Patuletin-3-O-rutinoside	Flavonoids	Flavonols	-	3	258575	122322	458878	71571.2	212156	128308	483150	209703	292856	94193.6	63417.5	113008	154242	357514	229793	193956	-	-
Lnrp102163	757.21	303.05	756.211	C33H40O20	[M+H]+	Quercetin-3-O-rutinoside-7-O-rhamnoside	Flavonoids	Flavonols	-	2	20005	91603.4	18340	21398.5	13996.7	13340	40214.4	83365	47055.3	14546.7	10005	15005	283620	169888	166973	117221	-	-
Lmzn001894	461.07	285.04	462.08	C21H18O12	[M-H]-	Kaempferol-3-O-glucuronide	Flavonoids	Flavonols	22688-78-4	1	2.73996e+06	7.17571e+06	7.46959e+06	8.54868e+06	1.06703e+07	1.0323e+07	3.28634e+06	4.79391e+06	3.24549e+06	1.00158e+07	8.86565e+06	6.31806e+06	218309	533700	641389	491759	-	-
Lmmp003306	567.13	303.05	566.127	C25H26O15	[M+H]+	Quercetin-3-O-xylosyl(1→2)arabinoside	Flavonoids	Flavonols	-	2	228295	423692	186298	184844	117680	212620	228303	178819	258148	420935	219585	721027	236024	93313.7	268590	195665	-	-
Lmyp003599	601.12	287.06	600.111	C28H24O15	[M+H]+	Kaempferol-3-O-(6''-galloyl)glucoside*	Flavonoids	Flavonols	56317-05-6	3	20331.5	37721	45711.2	44063.6	36045.7	64511.1	31675	17892.5	24942.2	41705.9	26315.6	75025	25005	56580.9	28340	37327.4	-	-
Hmcp001578	641.17	479.11	640.164	C28H32O17	[M+H]+	Isorhamnetin-3,7-O-diglucoside	Flavonoids	Flavonols	6758-51-6	1	218505	153420	206144	202439	196215	150837	111462	104568	133102	191061	116384	111715	159866	75957	181762	98873.9	-	-
Hmcp001858	565.15	287.05	564.148	C26H28O14	[M+H]+	Kaempferol-3-O-arabinoside-7-O-rhamnoside	Flavonoids	Flavonols	-	3	20005	8306.53	21675	23340	8340	24839.3	5005	16334.8	16675	34607.7	18446.5	11041.5	11960.3	32144.1	21675	18740.7	-	-
Hmcp001769	581.15	303.04	580.143	C26H28O15	[M+H]+	Quercetin-3-O-rhamnosyl(1→2)arabinoside	Flavonoids	Flavonols	-	3	6670	20005	18448.8	6366.04	15499	16161.2	10005	11670	23340	45010	20613.2	26675	121233	124760	41680	96705	-	-
mws0091	463.09	300.03	464.096	C21H20O12	[M-H]-	Quercetin-3-O-glucoside (Isoquercitrin)	Flavonoids	Flavonols	482-35-9	2	937195	978520	963823	407056	388143	364382	991933	644874	672701	350592	766922	478009	1.36369e+06	3118790	1.53839e+06	2914530	C05623	ko00944,ko01100,ko01110
HJAP127	757.22	303.05	756.211	C33H40O20	[M+H]+	Quercetin-3-O-(2''-O-Rhamnosyl)rutinoside	Flavonoids	Flavonols	55696-57-6	1	853532	1.64659e+06	1.95512e+06	473049	656311	402579	1.40323e+06	945156	965594	1909385	532325	1.71637e+06	7.47351e+06	4.72503e+06	1.27841e+07	7.893e+06	-	-
Zmdp003457	627.16	319.05	626.148	C27H30O17	[M+H]+	Myricetin-3-O-galactoside-3'-O-rhamnoside*	Flavonoids	Flavonols	-	1	1398505	1294190	1.04189e+06	1.14944e+06	896419	948101	1502895	694498	803935	1144979	1.13618e+06	998177	286607	356458	720155	542414	-	-
Lmsp003729	627.156	319.046	626.148	C27H30O17	[M+H]+	Myricetin-3-O-rutinoside	Flavonoids	Flavonols	-	1	1398505	1294190	1.04189e+06	1.14944e+06	896419	948101	1502895	694498	803935	1144979	1.13618e+06	998177	286607	356458	720155	542414	-	-
Lmpp003465	481.1	319.04	480.09	C21H20O13	[M+H]+	Myricetin-3-O-β-D-glucoside	Flavonoids	Flavonols	19833-12-6	3	329631	340008	411231	241087	308288	341465	421342	433447	407255	165346	876891	343728	2948555	1430485	2758125	1.29996e+06	-	-
Lmsp003790	787.23	317.07	786.222	C34H42O21	[M+H]+	Isorhamnetin-3-O-sophoroside-7-O-rhamnoside*	Flavonoids	Flavonols	41328-75-0	1	174753	210888	146681	115891	136075	140314	141740	115050	130168	93041.9	213062	245215	160028	213881	127809	321458	-	-
Zbpp001797	771.23	317.07	770.227	C34H42O20	[M+H]+	Isorhamnetin-3-O-rutinoside-7-O-rhamnoside*	Flavonoids	Flavonols	-	1	244289	389449	442921	138799	449045	166470	352855	316560	421509	276762	140833	435670	1.24533e+06	3688845	2.2522e+06	3192055	-	-
Zmhp002640	773.21	303.05	772.206	C33H40O21	[M+H]+	6-Hydroxykaempferol-3-O-Rutinoside-6-O-glucoside*	Flavonoids	Flavonols	-	1	50618.8	101293	37518.5	101710	27764.9	75490.8	71583.8	87721.4	50464.2	44803	37908.6	110010	574495	326597	332675	207022	-	-
Zmsp004363	507.12	303.05	506.106	C23H22O13	[M+H]+	Quercetin-3-O-(6''-O-acetyl)glucoside	Flavonoids	Flavonols	-	3	70020	106778	42780.7	153424	153662	36183.3	50015	78360	35681.6	34570.8	125740	96895	157152	47935.7	167922	159924	-	-
pmp000596	627.16	465.1	626.148	C27H30O17	[M+H]+	Quercetin-3-O-(2''-O-galactosyl)glucoside	Flavonoids	Flavonols	56782-99-1	3	70020	93072.4	106247	42794.5	134860	75025	123847	48345	46680	156069	68450.6	131479	65025	128549	51680	128231	-	-
Lmmp002560	641.13	303.05	640.128	C27H28O18	[M+H]+	Quercetin-3-O-(2''-O-glucosyl)glucuronide	Flavonoids	Flavonols	-	2	2.13026e+06	13105400	2630750	1.31367e+06	983418	487816	10702930	4.90183e+06	11089245	1.66174e+06	2405145	1.56935e+06	1.6599e+06	1.55577e+06	2523840	3854825	-	-
Labp004780	817.22	339.11	816.211	C38H40O20	[M+H]+	Isorhamnetin feruloyl glucosyl glucoside	Flavonoids	Flavonols	-	2	12197.4	10081.2	16675	2442.88	8340	17961	5005	7750.74	17598.5	1670	6670	15005	3254.73	12144.7	10005	11670	-	-
Lmyp003588	769.12	303.05	768.117	C35H28O20	[M+H]+	Quercetin-3-O-(2'',6''-O-digalloyl)-glucoside	Flavonoids	Flavonols	-	3	13340	3340	3340	6670	9042.78	10005	18340	5005	15447.2	27548.8	8984.16	11670	5541.44	8340	15113.7	7318.88	-	-
Lssp210052	773.21	303.05	772.206	C33H40O21	[M+H]+	Quercetin-3-rutinoside-7-galactoside*	Flavonoids	Flavonols	50867-29-3	1	49090.7	32491.8	51674.8	20547.9	27707.7	86700	66685	69976.6	50015	4539.97	32491.4	26873.6	6286.28	25262.6	27006.7	20005	-	-
Lmsp002982	773.213	303.051	772.206	C33H40O21	[M+H]+	Quercetin-3-O-sophoroside-7-O-rhamnoside*	Flavonoids	Flavonols	-	1	155090	45948.7	36922	42020.6	83365	23576.3	35685	133400	43345	21763.3	23589.3	79670.5	226674	359446	664885	320276	-	-
Lmhn005088	593.09	289.07	594.101	C29H22O14	[M-H]-	7,3'-Di-O-gallyoltricetiflavan	Flavonoids	Flavanols	-	2	3.41443e+06	3.03167e+06	2.3798e+06	2.65215e+06	2.75737e+06	2.67646e+06	3.18582e+06	2.32976e+06	2.76573e+06	2.7828e+06	2.42134e+06	2.69519e+06	1.78731e+06	1.81729e+06	1.76575e+06	1.85474e+06	-	-
Lajp003377	579.15	127.04	578.142	C30H26O12	[M+H]+	Fisetinidol-(4α,6)-gallocatechin	Flavonoids	Flavanols	1262536-83-3	1	14055.8	6670	8340	16675	9300.65	13696.3	12569.4	8180.04	3106.2	12443.8	11864.5	22578	7.67232e+06	7.53807e+06	8.21457e+06	7.83355e+06	-	-
MWSHY0203	291.09	123.04	290.079	C15H14O6	[M+H]+	Catechin	Flavonoids	Flavanols	154-23-4	1	54893.6	72420.7	61594	107935	82688	86032.1	59924.3	17063.5	58328.9	30568.1	21675	63917	3.5363e+06	3.61337e+06	3.61921e+06	3.27935e+06	C06562	ko00941,ko01110
pmb2947	865.2	407.1	866.206	C45H38O18	[M-H]-	Catechin-catechin-catechin	Flavonoids	Flavanols	-	2	5005	1918.83	5658.51	7195.75	3340	1919.83	2040.07	10146.6	1919.83	8010.89	9	5005	2.45566e+06	2.25326e+06	2.39127e+06	2.54159e+06	-	-
Zmdn002400	451.13	289.07	452.132	C21H24O11	[M-H]-	Epicatechin-3'-O-β-D-glucopyranoside*	Flavonoids	Flavanols	-	2	113510	161631	76160.8	96273.1	109180	110436	75239.7	96404.1	84845.5	49616.2	106790	109670	179054	211630	178621	197358	-	-
Lmcn003163	579.08	289.07	580.085	C28H20O14	[M-H]-	Epitheaflavic acid-3-O-Gallate	Flavonoids	Flavanols	34218-97-8	3	1670	4317.27	3340	4036.06	3027.78	4198.38	9	9	9	3301.78	1670	2786.14	412448	466806	493928	498673	-	-
Cmsp007228	303.09	167.03	302.079	C16H14O6	[M+H]+	7-O-Methyleriodictyol*	Flavonoids	Flavanols	51857-11-5	1	353075	269741	170890	185784	174197	233513	495197	89180.8	71686.4	113425	60326	111088	232699	234494	261857	210518	-	-
HJN041	451.12	289.07	452.132	C21H24O11	[M-H]-	Epicatechin glucoside*	Flavonoids	Flavanols	-	2	35025.9	74696.4	46242.3	40010	62021.7	60744.7	9	58851.5	45010	52194.3	23635.6	84331.5	456072	523553	520142	572009	-	-
MWSHY0020	443.1	123.04	442.09	C22H18O10	[M+H]+	Epicatechin gallate	Flavonoids	Flavanols	1257-08-5	3	11160.9	11670	16675	61685	16675	33340	8340	23340	18906.5	23207.8	16675	23340	41636.7	52495	55469.2	45908.6	-	-
Lmmp003109	305.1	139.04	304.095	C16H16O6	[M+H]+	3'-O-Methyl-epicatechin	Flavonoids	Flavanols	76549-34-3	3	437648	375967	465490	307660	269359	429654	376919	354164	417934	383734	35010	520687	240591	308831	209890	295873	-	-
MWSslk148	611.16	303.06	664.185	C27H36O19	[M-3H2O+H]+	Rutin Trihydrate	Flavonoids	Flavanols	207671-50-9	3	4.92221e+07	5.75373e+07	9.29053e+07	7.12204e+07	7.00463e+07	5.64795e+07	5.48344e+07	7.33877e+07	8.5909e+07	7.53238e+07	6.0838e+07	1.22679e+08	7.13523e+07	4.33748e+07	5.70954e+07	6.37737e+07	-	-
Lmgp004167	291.09	139.04	290.079	C15H14O6	[M+H]+	3',4,4',5,7-Pentahydroxyflavan (Luteoforol)	Flavonoids	Flavanols	13392-26-2	2	13340	9	11713.2	31675	29356.4	38416	15910.8	15005	11548.9	48020.7	20062.1	27020.9	856695	1.21239e+06	1.18607e+06	800076	C05907	ko00941
Lmmp000897	611.14	287.05	610.132	C30H26O14	[M+H]+	Gallocatechin-(4α→8)-gallocatechin	Flavonoids	Flavanols	-	3	120425	99432	111105	78360	116720	91817.4	136020	85914.4	80533.5	76690	51206.9	62047.2	46302.2	49283.1	59618.8	74532.5	-	-
pmb3114	561.14	289.07	562.148	C30H26O11	[M-H]-	Epicatechin-epiafzelechin	Flavonoids	Flavanols	-	2	3064.78	6060.9	5005	6670	1324.62	3796.97	4528.52	5005	11670	16675	12438.9	9848.66	55036.4	81255.3	78756	108223	-	-
mws2220	457.08	169.01	458.085	C22H18O11	[M-H]-	Gallocatechin 3-O-gallate	Flavonoids	Flavanols	5127-64-0	3	9	3340	6670	3340	4328.32	5659.18	3340	2041.11	2877.08	6687.91	2881.08	3399.28	10005	12723.1	11541.8	5755.19	-	-
MWSHY0177	443.1	139.04	442.09	C22H18O10	[M+H]+	Catechin gallate	Flavonoids	Flavanols	130405-40-2	3	8200.76	8462.08	8340	10690.7	41223.9	31212.2	1670	9444.01	23340	25323.5	8586.86	13340	16400.2	8627.65	18081.7	19340.5	-	-
Lahp003408	451.12	243.06	450.116	C21H22O11	[M+H]+	2-(3,4-dihydroxyphenyl)-4h-chromene-3,5,7-triol-glucoside	Flavonoids	Flavanols	-	2	21300.8	27639.6	25005	26675	17910.2	66096.9	30904.6	28340	11670	40010	18697	41680	20323.2	23340	40232.8	33340	-	-
mws1422	275.09	107.05	274.084	C15H14O5	[M+H]+	Epiafzelechin	Flavonoids	Flavanols	24808-04-6	3	36675	28830.3	36688.4	28841	75512.8	25005	26675	32853.4	25005	31675	31675	35010	67495.8	38482	78934.6	43345	C12128	ko00941,ko01110
Zajn002491	451.12	289.07	452.132	C21H24O11	[M-H]-	catechin-4-β-D-galactopyranoside*	Flavonoids	Flavanols	-	2	112123	95391.7	110996	110152	68296.5	81019.7	84991.5	85985.6	68101.1	71676.8	90504.6	99236.4	100558	118893	154995	213666	-	-
pme3285	275.09	139.04	274.084	C15H14O5	[M+H]+	Afzelechin (3,5,7,4'-Tetrahydroxyflavan)	Flavonoids	Flavanols	2545-00-8	3	9204.3	10005	2492.98	9	9	9	9	9	9	9	9	9	31562.3	36068	11199.7	46587.4	C09320	ko00941,ko01110
Wbtp005613	303.05	303.05	302.043	C15H10O7	[M+H]+	robustaquinone F*	Flavonoids	Other Flavonoids	-	1	5.49841e+07	3.95057e+07	4.29596e+07	2.05585e+07	2.06308e+07	1.68619e+07	2.68897e+07	3.87826e+07	2.58514e+07	2.41591e+07	1.54432e+07	2.49198e+07	2.78063e+07	2.74797e+07	2.69813e+07	2.71545e+07	-	-
Wbtn006715	301.04	151	302.043	C15H10O7	[M-H]-	1,2,4,5,8-pentahydroxy-6-methylanthracene-9,10-dione*	Flavonoids	Other Flavonoids	-	1	1.39442e+07	9.09343e+06	7.84322e+06	2.35497e+06	3.24407e+06	3.6073e+06	6.94962e+06	9.69198e+06	5.1799e+06	4.19223e+06	4.42409e+06	4.85028e+06	5.99374e+06	6.7116e+06	6.61541e+06	6.37262e+06	-	-
Wbtn006810	287.05	135.04	288.063	C15H12O6	[M-H]-	6,7-dihydroxy-1,3-dimethoxyxanthen-9-one*	Flavonoids	Other Flavonoids	-	1	2681.73	15241.7	9575.04	13618.7	20856.2	13617.5	74437.8	19183.2	15213.2	3449.3	3340	12268.6	199060	206608	219920	222313	-	-
Laxp009625	315.09	300.06	314.079	C17H14O6	[M+H]+	(Z)-4,6-Dihydroxy-2-(4-Hydroxy-3-Methoxybenzylidene)-7-Methylbenzofuran-3(2h)-One	Flavonoids	Other Flavonoids	-	2	154898	79754.4	44523.8	62779	47047.4	52044.9	74991.6	39509.3	36986.5	100100	74948.3	89181.5	54937.3	63000.8	58766.8	57982.1	-	-
Lcsn003955	287.05	125.03	288.063	C15H12O6	[M-H]-	Maesopsin*	Flavonoids	Other Flavonoids	5989-16-2	1	7747.15	13340	6749.6	6722.35	6670	13456.3	14495.7	17257.6	24720.9	16675	8505.58	7252.51	510913	550206	581166	582854	-	-
Lamn006527	287.05	125.02	288.063	C15H12O6	[M-H]-	Drimiopsin C*	Flavonoids	Other Flavonoids	773850-90-1	1	5711.08	5686.95	6670	6670	6670	15005	10335.2	5678.06	11387	7757.15	5005	11569.6	425210	482061	476879	488865	-	-
Wbtp005060	465.13	303.05	464.132	C22H24O11	[M+H]+	2,3,5-trimethoxy-1-{[(2s,3r,4s,5s,6r)-3,4,5-trihydroxy-6-(hydroxymethyl)oxan-2-yl]oxy}xanthen-9-one*	Flavonoids	Other Flavonoids	-	2	1.11875e+06	869482	1.10239e+06	642986	1.03929e+06	751169	973089	1.07283e+06	1.04182e+06	609165	611120	846506	2.41714e+06	2.70796e+06	2.41827e+06	2.68234e+06	-	-
Yamp007259	287.09	167.03	286.084	C16H14O5	[M+H]+	(S)-3-(4-hydroxyphenyl)-5,7-dimethoxyisobenzofuran-1(3H)-one*	Flavonoids	Other Flavonoids	-	1	279217	234474	154872	181564	223176	284325	398674	96722.4	64833	120672	79723.8	151730	241956	216092	251994	240246	-	-
Wbtn007675	285.04	285.04	286.048	C15H10O6	[M-H]-	Calyxanthone*	Flavonoids	Other Flavonoids	98973-45-6	1	7.33875e+06	6.24367e+06	4.55085e+06	2.35804e+06	3.18307e+06	3.04348e+06	5.31087e+06	6.1114e+06	4.63438e+06	3.46129e+06	4.3781e+06	2.65955e+06	2.3883e+06	2.80529e+06	2.80138e+06	2.704e+06	-	-
Lahn005548	607.16	299.06	608.174	C28H32O15	[M-H]-	6-Demethoxy-4'-O-methylcapillarisin rhamnosyl glucoside*	Flavonoids	Other Flavonoids	-	1	4.83803e+06	6.91414e+06	14133955	7.71162e+06	4.60063e+06	8270160	1.22684e+07	24356070	7.85935e+06	5.59905e+06	8.54747e+06	5.27371e+06	1.10835e+07	1.01904e+07	1.12546e+07	9.39159e+06	-	-
Wbtp004961	303.05	229.05	302.043	C15H10O7	[M+H]+	1,2,4,5-tetrahydroxy-7-(hydroxymethyl)anthracene-9,10-dione	Flavonoids	Other Flavonoids	-	2	4.00168e+06	3.15912e+06	2.4781e+06	1.38236e+06	1.08761e+06	1.43475e+06	1.96275e+06	2.39502e+06	2.82487e+06	1.34433e+06	2.30262e+06	1.07462e+06	1.47477e+06	1.36452e+06	1.58491e+06	1.30805e+06	-	-
Wtmp003840	439.09	277.03	438.08	C19H18O12	[M+H]+	1,3,6,7-tetrahydroxy-2-[(2R,3R,4S,5S,6R)-3,4,5-trihydroxy-6-(hydroxymethyl)oxan-2-yl]oxyxanthen-9-one	Flavonoids	Other Flavonoids	-	2	225359	139691	199922	135130	111017	107802	106590	251430	179867	167559	221073	215664	118390	98194.9	98813.8	106561	-	-
Wbtn007183	315.05	300.03	316.058	C16H12O7	[M-H]-	methyl 4,8-dihydroxy-6-methoxy-9-oxo-9H-xanthene-3-carboxylate	Flavonoids	Other Flavonoids	-	1	169593	100220	120881	177526	118199	68840.8	202002	84167.9	40046.8	68432.1	51811.2	59189.9	124343	117594	134577	107250	-	-
Wbtp005759	303.05	303.05	302.043	C15H10O7	[M+H]+	1,2,5,7,8-pentahydroxy-3-methylanthracene-9,10-dione*	Flavonoids	Other Flavonoids	-	1	5.28437e+07	4.02649e+07	3.93138e+07	2.12127e+07	2.10324e+07	2.62257e+07	3.36213e+07	3.73995e+07	2.54055e+07	2.64679e+07	2.37832e+07	3.05755e+07	2.83754e+07	2.28601e+07	2.7605e+07	2.77186e+07	-	-
Lasp006294	533.13	285.08	532.122	C25H24O13	[M+H]+	Malonyltrifolirhizin	Flavonoids	Other Flavonoids	-	1	3.57974e+06	4.54709e+06	4.04817e+06	7.07984e+06	6.95244e+06	9.14489e+06	4.09066e+07	3.41987e+07	3.16107e+07	6.39345e+07	5.77702e+07	4.98336e+07	1.03394e+07	1.26175e+07	1.31162e+07	1.27482e+07	-	-
Satp005088	445.18	167.07	444.178	C24H28O8	[M+H]+	5-hydroxy-7-(2-hydroxypropyl)-2-(3-hydroxy-2-(4-hydroxy-3,5-dimethoxybenzyl)propyl)-chromone	Flavonoids	Other Flavonoids	-	2	442209	451911	580598	1.20437e+06	877501	1.17708e+06	494290	429269	497876	871017	823635	955609	423954	333315	408607	351917	-	-
Wbtn007603	299.06	284.03	300.063	C16H12O6	[M-H]-	9,11-dimethoxy-2h-[1,3]dioxolo[4,5-b]xanthen-10-one*	Flavonoids	Other Flavonoids	-	1	94285.1	68592.9	73055.5	61187.7	65106.3	53220.5	128081	75137.4	49273	75992.5	57435.4	53838.9	157322	163876	208529	180853	-	-
Wbtn005071	465.1	303.05	466.111	C21H22O12	[M-H]-	2,5-dihydroxy-1,6-dimethoxy-8-{[(2s,3r,4s,5s,6r)-3,4,5-trihydroxy-6-(hydroxymethyl)oxan-2-yl]oxy}xanthen-9-one*	Flavonoids	Other Flavonoids	-	2	41024.3	21034	46576.3	13522.5	18811.8	26280.8	31534.8	38176.2	26290.3	19264.5	30784.8	38345	51680	41189.4	57668.3	58350	-	-
Wbtn008012	299.05	284.03	300.063	C16H12O6	[M-H]-	2-hydroxy-8-methoxy-6-methyl-9-oxoxanthene-1-carboxylic acid*	Flavonoids	Other Flavonoids	-	1	110816	98359.3	76444.2	68994.9	79348	78881	149270	90805.1	46856.4	66647	67869.8	66139.8	199359	193566	267430	200842	-	-
Lamp007327	565.15	317.1	564.148	C26H28O14	[M+H]+	3,9-dihydroeucomnalin malonyl glucoside	Flavonoids	Other Flavonoids	-	2	301483	444134	509778	254271	283609	147353	271107	235115	89065	330597	382810	511708	2.42418e+06	3.39775e+06	3.61668e+06	3.36955e+06	-	-
Wbtp004753	303.05	229.05	302.043	C15H10O7	[M+H]+	1,2,3,7,8-pentahydroxy-6-methylanthracene-9,10-dione	Flavonoids	Other Flavonoids	-	1	4.14264e+06	6.41634e+06	6.16553e+06	4.99398e+06	4.18375e+06	5.39128e+06	5.99923e+06	5.71934e+06	5.82653e+06	4.38577e+06	5741329	4.69939e+06	4.4688e+06	3.55451e+06	5.19407e+06	3.87751e+06	-	-
Qmyp010713	317.07	271.06	316.058	C16H12O7	[M+H]+	Hyperxanthone F	Flavonoids	Other Flavonoids	-	1	1.44308e+06	1.18453e+06	1.32846e+06	990612	2019220	1.69028e+06	1.44992e+06	1.29024e+06	1.11835e+06	2024290	1.4749e+06	1.30924e+06	752312	599675	899259	968769	-	-
Lssp210056	465.1	303.05	464.096	C21H20O12	[M+H]+	Quercetin3-O-galactoside*	Flavonoids	Other Flavonoids	-	1	7.97119e+06	9.53234e+06	1.31937e+07	6.09364e+06	7.65534e+06	5.53778e+06	1.358e+07	1.2946e+07	1.67484e+07	6.09982e+06	7.74939e+06	7.18116e+06	2.34818e+07	1.59616e+07	2.6664e+07	26200545	-	-
Wbtn004861	465.1	285.04	466.111	C21H22O12	[M-H]-	1,8-dihydroxy-2,6-dimethoxy-5-{[(2s,3r,4s,5s,6r)-3,4,5-trihydroxy-6-(hydroxymethyl)oxan-2-yl]oxy}xanthen-9-one	Flavonoids	Other Flavonoids	-	2	9	9	9	28340	31675	9	50015	78143.9	35010	21675	9	57599.8	55015	75025	61685	95035	-	-
Wbtn004512	465.1	303.05	466.111	C21H22O12	[M-H]-	1,8-dihydroxy-4,5-dimethoxy-3-{[(2s,3r,4s,5s,6r)-3,4,5-trihydroxy-6-(hydroxymethyl)oxan-2-yl]oxy}xanthen-9-one*	Flavonoids	Other Flavonoids	-	2	9	9	9	9	9	9	63350	43345	26675	9	9	9	56380.1	84008.7	77751.4	48783.2	-	-
Wbtp006564	317.07	302.04	316.058	C16H12O7	[M+H]+	(2s)-4,8,10-trihydroxy-2-methoxy-1h,2h-furo[3,2-a]xanthen-11-one*	Flavonoids	Other Flavonoids	-	2	1.37213e+06	1.65672e+06	1.39394e+06	1.37247e+06	929254	1.30884e+06	1.15577e+06	2.01252e+06	411719	1.14651e+06	1.90684e+06	1.18056e+06	528839	757083	807061	327231	-	-
Zbdp005176	317.07	153.05	316.058	C16H12O7	[M+H]+	Scandione	Flavonoids	Other Flavonoids	-	1	7.46652e+06	14363695	6.98e+06	4.96539e+06	8841355	7.09324e+06	6.23612e+06	6.87364e+06	6.23601e+06	5.81419e+06	6.93373e+06	4.80547e+06	2.83091e+06	6223120	3.357e+06	6096130	-	-
Wmkn002777	561.16	267.07	562.169	C27H30O13	[M-H]-	7-Hydroxy-3''-methoxy-isoflavone-7-primeveroside	Flavonoids	Isoflavones	-	3	7.85841e+06	6.80401e+06	9.74666e+06	5.19768e+06	9.09372e+06	8.00128e+06	1.08878e+07	9.39169e+06	1.18015e+07	1.43854e+07	9.3206e+06	1.31375e+07	4.07123e+06	4.11408e+06	4.3526e+06	4.37003e+06	-	-
Lmdn006025	287.06	125.02	288.063	C15H12O6	[M-H]-	2-Hydroxy-2,3-dihydrogenistein	Flavonoids	Isoflavones	-	2	5167.46	5701.35	10335.2	7753.1	13340	6199.1	28340	5162.58	11387	8068.56	2585.4	5167.46	463772	478424	521935	506514	C12631	ko01100,ko01110
Zbsn007741	299.06	284.03	300.063	C16H12O6	[M-H]-	Tectorigenin*	Flavonoids	Isoflavones	548-77-6	2	48324.3	40250.8	37129.8	12698.5	22363	28392.1	56878.3	34092.2	32895.6	38210.6	31775.4	21939.9	91254.9	91308.7	102989	100235	C10534	-
Lmhn004976	299.06	284.02	300.063	C16H12O6	[M-H]-	Aracarpene 2*	Flavonoids	Isoflavones	-	2	71254.9	78061.7	93600.2	75947.5	49689.5	40852.5	156411	50164.2	72434	83532.2	66440.1	64306.2	192804	188209	217918	212838	-	-
mws0918	283.06	268.04	284.068	C16H12O5	[M-H]-	Prunetin (5,4'-Dihydroxy-7-methoxyisoflavone)	Flavonoids	Isoflavones	552-59-0	3	27512.3	29434.5	42858.4	29893.4	38857.6	39209.1	879849	725793	1.31942e+06	1.57562e+06	997542	698033	415614	408511	348592	421526	C10521	-
Lmhn005110	299.06	284.02	300.063	C16H12O6	[M-H]-	Aracarpene 1*	Flavonoids	Isoflavones	1261245-78-6	2	103263	78572.4	81944.7	51694.1	71472.3	62383.2	154759	77051.3	50347.2	70887.2	55545.8	46387.5	159835	150760	196983	167594	-	-
mws0895	431.1	269.05	432.106	C21H20O10	[M-H]-	Genistein-7-O-Glucoside (Genistin)	Flavonoids	Isoflavones	529-59-9	3	8340	5005	6670	9	9	9	11474.6	11670	6670	9	9	9	10005	15005	11266.8	17252.1	C09126	-
Lmmp005689	301.07	258.05	300.063	C16H12O6	[M+H]+	Cajanin*	Flavonoids	Isoflavones	32884-36-9	1	13038.5	15154.3	21378.4	9099.41	25704.9	29712.7	20066.1	7947.27	6818.27	4367.27	4732.74	10371.9	18588.4	29874.4	41264.1	20897.7	C10203	-
