# Supplementary material for: Mechanisms of flavonoids in quinoa’s response to flooding stress in grain filling stage
Source: Front Plant Sci. 2025 May 21;16:1565697. doi: 10.3389/fpls.2025.1565697 (PMC12134624; doi:10.3389/fpls.2025.1565697)
Supplement: Supplementary Figure 1 — (A) Plot of PCA scores of flavonoids in each group. (B) Circle plot of flavonoid metabolite secondary classification occupancy, the length of the column represents the relative content value of the substance. (C) Heat map of flavonoid metabolite clustering. [file DataSheet1.zip › Supplementary materials/Supplementary Table 4.xlsx]

## Sheet: TableS3
Supplementary Table 4. Flavonoid differential metabolites in C1vsTR
Index	C1-1	C1-2	C1-3	TR-1	TR-2	TR-3
mws0918	27512.3	29434.5	42858.4	879849	725793	1.31942e+06
Lasp006294	3.57974e+06	4.54709e+06	4.04817e+06	4.09066e+07	3.41987e+07	3.16107e+07
Wbtn004861	9	9	9	50015	78143.9	35010
Wbtn004512	9	9	9	63350	43345	26675
Lcsn003955	7747.15	13340	6749.6	14495.7	17257.6	24720.9
Wbtn006810	2681.73	15241.7	9575.04	74437.8	19183.2	15213.2
Zmhp006502	309510	383653	264068	1.10536e+06	1029253	1.2444e+06
Lmmp002483	82273.2	60020	60719.5	154354	174192	133137
MW0139572	262937	313931	379866	754448	745475	573717
Zmcn004806	66597.5	21675	35010	106710	110045	158425
Lmmp001947	9	9	9	362400	249255	231422
Lmdp003171	36675	46680	64695.2	82410.1	107413	130627
Zmcn004206	69143.7	129313	195501	384184	203053	382814
Lmyp003348	22066.9	40010	26328.3	35782.6	90916.5	61685
Lmhp003658	72196.9	100418	64963.2	237318	233274	265906
Labp006185	3.60541e+06	4.4613e+06	3.86376e+06	3.72229e+07	3.32594e+07	3.43933e+07
pmb3014	48813.4	24915.3	50683.2	189951	141059	177505
Zmxp002867	272755	593852	341380	1.85492e+06	1.28804e+06	1.75467e+06
MWSHY0187	542.696	3369.47	2338.03	44151	35743.5	50484.4
Zmhp002814	2.01332e+06	3.84004e+06	1.99653e+06	2.53221e+07	1.78897e+07	2.04172e+07
pmp000172	130364	99109.9	149366	245837	341933	266867
Lmyp004081	9	9	9	21675	20005	12202.2
Lmlp005572	9	9	9	101667	188465	135632
Hmzp006059	2.35009e+06	2.98321e+06	1.864e+06	2.87391e+07	1.63714e+07	2.87068e+07
Zbsp003971	9	9	9	116691	60020	45010
mws1660	7725.15	8340	11670	13340	32197.7	20666.2
pmp000113	9	9	9	10571.3	590.24	17303.7
mws0055	25929.6	29153.9	25558.5	219811	46671.5	608168
MWSHY0018	30618.1	26952.9	25558.5	146353	25221.2	398591
Lmyn004037	9	9	9	3880.75	5616.35	4917.28
MWSHY0112	6320.68	9465	5056.23	13022.9	14323.4	16538.9
pmn001716	9	9	9	45132	40010	61750.2
Lmsp004137	9	9	9	21773.9	18340	13340
pme1201	9	9	9	6659.2	12978	7292.24
Lamp007327	301483	444134	509778	271107	235115	89065
Lmcn003163	1670	4317.27	3340	9	9	9
pme3285	9204.3	10005	2492.98	9	9	9
Lmbp002336	2.19604e+06	2.19083e+06	1.79707e+06	1.12255e+06	921251	854135
Lmcp004624	53350	60020	41153.1	9	9	9
Lmcp003788	2210360	1.50844e+06	1843525	9	9	9
Lmfp004055	577840	458509	407255	247412	141542	249520
Lmmp003091	1.20534e+08	1.48528e+08	8.88672e+07	5.99481e+07	6.76868e+07	3.31685e+07
Lmfp002421	111089	104601	56570.3	10005	40108.5	25010.6
pmp000589	567796	629725	457422	453316	98861.4	205279
Xmyp005599	60020	18019.6	31532.3	9	9	9
Xmyp004945	20888.4	22582	6613.41	8340	5697.4	2598.19
Zmcn003256	11868.1	13967	40692.3	9048.43	8368.94	9038.48
mws0047	430790	520932	439657	355027	93777.3	118390
Hmgp002121	11670	37519.8	33340	9	9	9
Hmmn004152	5368.16	1670	3340	9	9	9
HJAP026	270395	419275	186204	143586	127579	118390
pme0368	417786	473368	360142	394114	97076.9	75295.3
mws0051	107953	65878.2	38468	55312.7	17432.9	23693.6
Lmpp003930	554739	493040	292046	462180	67760.3	73035
Zmjp008548	60745.4	43119.8	12614.9	20865.9	9283.23	9616.7
mws1174	107928	244966	108584	77551.4	43279.3	97071.4
