# Supplementary material for: Mechanisms of flavonoids in quinoa’s response to flooding stress in grain filling stage
Source: Front Plant Sci. 2025 May 21;16:1565697. doi: 10.3389/fpls.2025.1565697 (PMC12134624; doi:10.3389/fpls.2025.1565697)
Supplement: Supplementary Figure 1 — (A) Plot of PCA scores of flavonoids in each group. (B) Circle plot of flavonoid metabolite secondary classification occupancy, the length of the column represents the relative content value of the substance. (C) Heat map of flavonoid metabolite clustering. [file DataSheet1.zip › Supplementary materials/Supplementary Table 5.xlsx]

## Sheet: TableS4
Supplementary Table 5. Flavonoid differential metabolites in C2 vs R
Index	C2-1	C2-2	C2-3	R-1	R-2	R-3
mws0918	29893.4	38857.6	39209.1	1.57562e+06	997542	698033
Lasp006294	7.07984e+06	6.95244e+06	9.14489e+06	6.39345e+07	5.77702e+07	4.98336e+07
pmb3114	6670	1324.62	3796.97	16675	12438.9	9848.66
Zmhp006502	295248	493581	473456	1.69548e+06	740860	735938
Lmfn005487	2983.07	1788.9	10896.1	20129.7	12596.9	6388.83
Lmmp002334	56792	41680	15268.9	55015	121725	158425
Lmcp003788	9	9	9	1117705	1684915	661473
HJAP006	9	9	9	58350	36079.2	69978.3
Lmsp003939	340566	786421	256905	463364	1356435	1300920
Lmmp003306	184844	117680	212620	420935	219585	721027
Hmcp001769	6366.04	15499	16161.2	45010	20613.2	26675
HJAP127	473049	656311	402579	1909385	532325	1.71637e+06
Lmmp002560	1.31367e+06	983418	487816	1.66174e+06	2405145	1.56935e+06
Zmhp002814	1.94503e+06	3.2514e+06	3.39065e+06	2.73311e+07	8.0576e+06	7.12204e+06
Hmzp006059	1.7645e+06	2.98484e+06	3.20812e+06	2.39065e+07	8.46132e+06	6.81767e+06
Labp006185	5.88478e+06	6.99551e+06	8.79588e+06	5.66154e+07	5.62525e+07	5.29844e+07
Lmhp003658	84709.6	87082.9	51498.3	311897	262322	290160
Zmpn004713	36666.7	29837.8	40637.8	104424	63092.4	74820.1
Zmxp002867	367842	359394	572407	1.71155e+06	760572	830326
Hmgp002121	9	9	9	22828.3	6670	9860.06
MWSHY0187	782.242	2084.38	1139.15	92204.9	54860.1	21243.6
Hmmn004152	9	9	9	5005	5396.19	6670
pmb3014	106002	96235	29823.6	601070	290932	431003
MWSHY0197	60020	33340	10005	157590	68202.9	54464.9
Zbsp003971	9	9	9	175398	47041.6	36777
Lmhp002832	21251	8340	17143.3	52797.9	21230.1	25778.1
mws0044	9	9	9	5266.63	5005	10005
MWSHY0056	77903.6	100402	68929.9	340117	191096	247885
MWSHY0112	5633.27	8297.3	1654.83	20323.9	6351.28	14075.7
Lmmp005689	9099.41	25704.9	29712.7	4367.27	4732.74	10371.9
Wbtn006810	13618.7	20856.2	13617.5	3449.3	3340	12268.6
Wbtn007183	177526	118199	68840.8	68432.1	51811.2	59189.9
MWSHY0203	107935	82688	86032.1	30568.1	21675	63917
Cmsp007228	185784	174197	233513	113425	60326	111088
Jmhn004431	130965	79328.8	129172	9	9	9
Xmyp004678	38532.4	88365	110045	28340	44787.9	40323.5
MWSHY0135	51248190	1.48251e+07	2.34452e+07	1.23182e+07	1.06739e+07	1.11763e+07
Zmsp002938	31237.8	21315.7	19731.8	9	9	9
Xmyp005599	33340	18926.4	106155	9	9	9
Xmyp004945	20005	41680	15444.7	7321.88	3340	9756.88
Hmzp003994	684980	733694	783825	9	9	9
Lmlp005572	104880	204932	91798.9	9	9	9
pmb0592	66685	66685	26675	18340	26675	24623.2
mws0047	509930	857287	539420	282128	200011	464277
MWS20148	326697	248872	129806	79945.9	79730.8	163962
mws0051	59968.8	86462	53530.6	38117.1	24111.3	19842.3
Hmzp004605	2369555	619406	1223570	419790	507575	820600
Lmdp006732	9099.41	25704.9	29712.7	4367.27	4732.74	10371.9
pme0088	21619.2	42934.2	6942.43	8330.08	6392.56	5535.8
pmp000587	1.35253e+06	756051	566247	170105	98370	564859
Zmap007870	192249	204971	213659	86251.6	46347.6	105754
pme1201	9300.77	2890.39	5148.7	9	9	9
