# Supplementary material for: Mechanisms of flavonoids in quinoa’s response to flooding stress in grain filling stage
Source: Front Plant Sci. 2025 May 21;16:1565697. doi: 10.3389/fpls.2025.1565697 (PMC12134624; doi:10.3389/fpls.2025.1565697)
Supplement: Supplementary Figure 1 — (A) Plot of PCA scores of flavonoids in each group. (B) Circle plot of flavonoid metabolite secondary classification occupancy, the length of the column represents the relative content value of the substance. (C) Heat map of flavonoid metabolite clustering. [file DataSheet1.zip › Supplementary materials/Supplementary Table 6.xlsx]

## Sheet: TableS5
Supplementary Table 6. Flavonoid differential metabolites in TRvsR
Index	TR-1	TR-2	TR-3	R-1	R-2	R-3
Lamp007327	271107	235115	89065	330597	382810	511708
Lmcn003163	9	9	9	3301.78	1670	2786.14
Lmgp004167	15910.8	15005	11548.9	48020.7	20062.1	27020.9
pmp000117	6258.26	5287.72	18906.9	218028	360046	260858
mws0038	30870.1	26665	22659.8	51073	207634	55615.6
Lmmp002796	226850	214787	225185	612045	348709	1016955
Lmcp003788	9	9	9	1117705	1684915	661473
Lmzn001894	3.28634e+06	4.79391e+06	3.24549e+06	1.00158e+07	8.86565e+06	6.31806e+06
Lmmp003306	228303	178819	258148	420935	219585	721027
Hmcp001769	10005	11670	23340	45010	20613.2	26675
Lmjp005871	95582	68517.9	57905.6	204533	88628.5	168054
mws0055	219811	46671.5	608168	513718	770226	698251
Zmsp007375	17078.1	4237.51	23902.6	90370.3	188293	161780
Lmjp006533	37379.3	44043.6	52031.2	70159.8	122252	92788.8
MWSHY0118	11829.9	7150.68	15288.2	186389	308933	260114
Lmcp007155	18931.9	15654.9	23562.9	40191.3	57347.5	41913.1
Hmlp003185	19699.8	14952.8	25817.2	61267.8	57252.4	57080.3
mws1313	9908.2	5199.29	18977.5	118185	191471	144421
MWSHY0128	28569.1	5475.77	25669.3	44878.6	94607.1	61056
Zmjp008503	7130.41	11409.5	3685.21	20436.4	24469.5	30263.5
MWSslk055	6254.29	3758.09	4203.39	8628.93	12150.6	9598.98
Hmgp002121	9	9	9	22828.3	6670	9860.06
Zmap009745	39171	30087.9	51964.3	69334.9	112343	94187.4
Zmjp010694	1425.39	948.356	4927.81	8362.77	14717.1	13502.2
Hmmn004152	9	9	9	5005	5396.19	6670
pmb3014	189951	141059	177505	601070	290932	431003
pmn001702	3.34024e+06	4.78782e+06	3.13055e+06	8.2785e+06	8.46476e+06	7.73255e+06
MWSHY0197	18690.2	16558	55015	157590	68202.9	54464.9
Zmjp008548	20865.9	9283.23	9616.7	33268.8	19290	27691.5
mws1174	77551.4	43279.3	97071.4	177761	131625	204782
mws1175	25824.8	20376.8	46534	60254	69525.3	74207
MWSHY0056	64248.1	21675	31701.3	340117	191096	247885
Lasp002993	409498	294955	472625	788657	986052	790315
Cmxn004016	7639.82	7007.79	14275	43345	26627.4	28908.9
Lmsp004137	21773.9	18340	13340	51680	67857	53350
mws0895	11474.6	11670	6670	9	9	9
Wbtn006810	74437.8	19183.2	15213.2	3449.3	3340	12268.6
Lahn005548	1.22684e+07	24356070	7.85935e+06	5.59905e+06	8.54747e+06	5.27371e+06
Lssp210056	1.358e+07	1.2946e+07	1.67484e+07	6.09982e+06	7.74939e+06	7.18116e+06
Wbtn004512	63350	43345	26675	9	9	9
Jmhn004431	168891	53348.3	216598	9	9	9
Lmdp003171	82410.1	107413	130627	36606.5	50015	70683.9
Lmjp002596	2.07587e+06	3.99753e+06	7.03208e+06	1.95102e+06	2.43335e+06	1.2749e+06
Xmyp004678	99675.3	54221	96705	28340	44787.9	40323.5
Zmhp004034	1.6911e+07	1.17777e+07	1.61098e+07	7.04681e+06	9.31336e+06	5.4619e+06
Lmjp003044	3511100	1.26098e+06	2836305	1652875	1.18659e+06	935897
Zbjn008081	71493.3	29618.1	20912.5	17905.7	15965	9036.73
MWSHY0135	1.9546e+07	3.99817e+07	1.36645e+07	1.23182e+07	1.06739e+07	1.11763e+07
Zmsp002938	27720.9	7567.71	47127.8	9	9	9
Lmmp002483	154354	174192	133137	54841.6	69980.4	58729.6
pmp001309	8.62615e+06	8.54209e+06	1.08593e+07	2.91678e+06	5.21857e+06	4.62337e+06
mws0056	13815.9	38345	15220.9	5398.5	19055.1	5329.58
Zmcn004206	384184	203053	382814	112624	109736	106710
mws0988	57651	72933.3	18956.3	15363.8	31553.6	11823.5
Hmgp001888	483150	209703	292856	94193.6	63417.5	113008
Lnrp102163	40214.4	83365	47055.3	14546.7	10005	15005
Lmmp002560	10702930	4.90183e+06	11089245	1.66174e+06	2405145	1.56935e+06
Lssp210052	66685	69976.6	50015	4539.97	32491.4	26873.6
pmp000172	245837	341933	266867	122610	183783	119244
Hmzp003994	2298405	1892495	2951955	9	9	9
Lmlp005572	101667	188465	135632	9	9	9
Zmzp004111	8211930	5.70131e+06	7248305	3.08259e+06	4219960	3.24167e+06
MW0139483	4257730	5592745	3697395	1.01703e+06	1.4276e+06	1322785
Lazp002140	310907	318410	140925	164925	142835	51459.9
pme0088	33058.6	24995.6	5535.8	8330.08	6392.56	5535.8
Zmjp004852	183454	87959.2	117894	47935.5	86700	53350
mws1299	70759.9	287735	311385	9	9	9
Lmxn007955	150047	77153.3	47616.2	19352.5	51765.4	51852.9
mws0914	81874.5	48455.7	53077	12851.2	29655.1	37348.6
HJN090	101037	64774.2	80550.6	11189.2	48440.4	41980.9
HJN087	66320.6	56691.8	83212.6	23046.7	26162.6	21405.9
Zbnn006442	12813.7	3660.09	7064.27	2157.84	3340	1704.8
pme2960	204007	114832	126075	45088.9	39259	115544
pme1201	6659.2	12978	7292.24	9	9	9
pmn001716	45132	40010	61750.2	9	9	9
