# Supplementary material for: Mechanisms of flavonoids in quinoa’s response to flooding stress in grain filling stage
Source: Front Plant Sci. 2025 May 21;16:1565697. doi: 10.3389/fpls.2025.1565697 (PMC12134624; doi:10.3389/fpls.2025.1565697)
Supplement: Supplementary Figure 1 — (A) Plot of PCA scores of flavonoids in each group. (B) Circle plot of flavonoid metabolite secondary classification occupancy, the length of the column represents the relative content value of the substance. (C) Heat map of flavonoid metabolite clustering. [file DataSheet1.zip › Supplementary materials/Supplementary Table 7.xlsx]

## Sheet: TableS6
Supplementary Table 7. Statistical Table of Wayne Analysis of Flavonoids in Each Group
Index	Formula	Compounds	Class I	Class II	CAS	Level	C1_vs_TR	C2_vs_R	TR_vs_R	C1-1	C1-2	C1-3	C2-1	C2-2	C2-3	TR-1	TR-2	TR-3	R-1	R-2	R-3	cpd_ID	kegg_map
Wbtn006810	C15H12O6	6,7-dihydroxy-1,3-dimethoxyxanthen-9-one*	Flavonoids	Other Flavonoids	-	1	TRUE	TRUE	TRUE	2681.73	15241.7	9575.04	13618.7	20856.2	13617.5	74437.8	19183.2	15213.2	3449.3	3340	12268.6	-	-
pme1201	C15H14O5	Phloretin	Flavonoids	Chalcones	60-82-2	2	TRUE	TRUE	TRUE	9	9	9	9300.77	2890.39	5148.7	6659.2	12978	7292.24	9	9	9	C00774	ko00941,ko01110
Lmlp005572	C21H20O10	Galangin-7-O-glucoside*	Flavonoids	Flavones	-	3	TRUE	TRUE	TRUE	9	9	9	104880	204932	91798.9	101667	188465	135632	9	9	9	-	-
Hmgp002121	C31H28O13	Hispidulin-7-O-(6''-O-p-Coumaroyl)Glucoside	Flavonoids	Flavones	-	3	TRUE	TRUE	TRUE	11670	37519.8	33340	9	9	9	9	9	9	22828.3	6670	9860.06	-	-
Hmmn004152	C27H32O15	Neoeriocitrin	Flavonoids	Flavones	13241-32-2	3	TRUE	TRUE	TRUE	5368.16	1670	3340	9	9	9	9	9	9	5005	5396.19	6670	C09805	-
Lmcp003788	C22H22O12	Isotamarixin*	Flavonoids	Flavonols	-	3	TRUE	TRUE	TRUE	2210360	1.50844e+06	1843525	9	9	9	9	9	9	1117705	1684915	661473	-	-
pmb3014	C31H30O15	Luteolin-7-O-(6''-eudesmyl)glucoside	Flavonoids	Flavones	-	3	TRUE	TRUE	TRUE	48813.4	24915.3	50683.2	106002	96235	29823.6	189951	141059	177505	601070	290932	431003	-	-
Hmzp003994	C22H22O12	Pedaliin*	Flavonoids	Flavones	22860-72-6	3	FALSE	TRUE	TRUE	1262240	1833400	4180490	684980	733694	783825	2298405	1892495	2951955	9	9	9	-	-
Jmhn004431	C23H22O14	syringetin-3-glucuronide	Flavonoids	Flavonols	-	3	FALSE	TRUE	TRUE	215845	246438	212928	130965	79328.8	129172	168891	53348.3	216598	9	9	9	-	-
Xmyp004678	C32H38O19	Kaempferol-3-O-(2''-O-xylosyl-6''-O-rhamnosyl)glucoside	Flavonoids	Flavonols	-	1	FALSE	TRUE	TRUE	51917	33200.3	265250	38532.4	88365	110045	99675.3	54221	96705	28340	44787.9	40323.5	-	-
MWSHY0135	C28H32O16	Isorhamnetin-3-O-rutinoside (Narcissin)*	Flavonoids	Flavonols	604-80-8	1	FALSE	TRUE	TRUE	1.39663e+07	2.01121e+07	1.42143e+07	51248190	1.48251e+07	2.34452e+07	1.9546e+07	3.99817e+07	1.36645e+07	1.23182e+07	1.06739e+07	1.11763e+07	-	-
Zmsp002938	C33H40O21	2-(3,4-dihydroxyphenyl)-5-hydroxy-7-{[(2s,4s,5s)-3,4,5-trihydroxy-6-(hydroxymethyl)oxan-2-yl]oxy}-3-{[(2s,5s)-3,4,5-trihydroxy-6-({[(2r,4s,5r)-3,4,5-trihydroxy-6-methyloxan-2-yl]oxy}methyl)oxan-2-yl]oxy}chromen-4-one*	Flavonoids	Flavonols	-	1	FALSE	TRUE	TRUE	48262	30332.3	37113.5	31237.8	21315.7	19731.8	27720.9	7567.71	47127.8	9	9	9	-	-
MWSHY0056	C27H32O14	Naringenin-7-O-Rutinoside(Narirutin)	Flavonoids	Flavanones	14259-46-2	1	FALSE	TRUE	TRUE	34155.8	21135	65020	77903.6	100402	68929.9	64248.1	21675	31701.3	340117	191096	247885	C09793	-
Lmmp003306	C25H26O15	Quercetin-3-O-xylosyl(1→2)arabinoside	Flavonoids	Flavonols	-	2	FALSE	TRUE	TRUE	228295	423692	186298	184844	117680	212620	228303	178819	258148	420935	219585	721027	-	-
pme0088	C15H10O6	Luteolin (5,7,3',4'-Tetrahydroxyflavone)	Flavonoids	Flavones	491-70-3	2	FALSE	TRUE	TRUE	11958.8	18853.6	25005	21619.2	42934.2	6942.43	33058.6	24995.6	5535.8	8330.08	6392.56	5535.8	C01514	ko00941,ko00944,ko01100,ko01110
Hmcp001769	C26H28O15	Quercetin-3-O-rhamnosyl(1→2)arabinoside	Flavonoids	Flavonols	-	3	FALSE	TRUE	TRUE	6670	20005	18448.8	6366.04	15499	16161.2	10005	11670	23340	45010	20613.2	26675	-	-
MWSHY0197	C27H30O15	Oroxin B	Flavonoids	Flavones	114482-86-9	3	FALSE	TRUE	TRUE	13340	31701.3	11670	60020	33340	10005	18690.2	16558	55015	157590	68202.9	54464.9	-	-
Lmmp002560	C27H28O18	Quercetin-3-O-(2''-O-glucosyl)glucuronide	Flavonoids	Flavonols	-	2	FALSE	TRUE	TRUE	2.13026e+06	13105400	2630750	1.31367e+06	983418	487816	10702930	4.90183e+06	11089245	1.66174e+06	2405145	1.56935e+06	-	-
Lmcn003163	C28H20O14	Epitheaflavic acid-3-O-Gallate	Flavonoids	Flavanols	34218-97-8	3	TRUE	FALSE	TRUE	1670	4317.27	3340	4036.06	3027.78	4198.38	9	9	9	3301.78	1670	2786.14	-	-
mws1174	C17H14O6	3-O-Acetylpinobanksin	Flavonoids	Flavanonols	52117-69-8	3	TRUE	FALSE	TRUE	107928	244966	108584	85266.5	476507	207440	77551.4	43279.3	97071.4	177761	131625	204782	C16418	ko00941
pmp000172	C23H24O11	5,2'-Dihydroxy-7,8-dimethoxyflavone glycoside	Flavonoids	Flavones	-	3	TRUE	FALSE	TRUE	130364	99109.9	149366	176044	196580	217350	245837	341933	266867	122610	183783	119244	-	-
mws0055	C20H20O7	Tangeretin (4',5,6,7,8-Pentamethoxyflavone)	Flavonoids	Flavones	481-53-8	3	TRUE	FALSE	TRUE	25929.6	29153.9	25558.5	465467	587015	238584	219811	46671.5	608168	513718	770226	698251	C10190	-
Lamp007327	C26H28O14	3,9-dihydroeucomnalin malonyl glucoside	Flavonoids	Other Flavonoids	-	2	TRUE	FALSE	TRUE	301483	444134	509778	254271	283609	147353	271107	235115	89065	330597	382810	511708	-	-
Lmdp003171	C22H22O11	Azalein (Azaleatin-3-O-rhamnoside)	Flavonoids	Flavonols	29028-02-2	3	TRUE	FALSE	TRUE	36675	46680	64695.2	88365	55780.1	65020	82410.1	107413	130627	36606.5	50015	70683.9	-	-
Wbtn004512	C21H22O12	1,8-dihydroxy-4,5-dimethoxy-3-{[(2s,3r,4s,5s,6r)-3,4,5-trihydroxy-6-(hydroxymethyl)oxan-2-yl]oxy}xanthen-9-one*	Flavonoids	Other Flavonoids	-	2	TRUE	FALSE	TRUE	9	9	9	9	9	9	63350	43345	26675	9	9	9	-	-
Lmmp002483	C27H28O19	Gossypetin-3-O-glucuronide-8-O-glucoside	Flavonoids	Flavonols	-	3	TRUE	FALSE	TRUE	82273.2	60020	60719.5	98370	56145.7	85030	154354	174192	133137	54841.6	69980.4	58729.6	-	-
pmn001716	C21H20O11	Carthamone*	Flavonoids	Chalcones	86579-00-2	2	TRUE	FALSE	TRUE	9	9	9	9	9	9	45132	40010	61750.2	9	9	9	C08598	-
Lmsp004137	C15H12O6	3,4,2',4',6'-Pentahydroxychalcone	Flavonoids	Chalcones	73692-51-0	3	TRUE	FALSE	TRUE	9	9	9	33340	75484.9	74687.9	21773.9	18340	13340	51680	67857	53350	C15525	ko00941,ko01100,ko01110
Zmcn004206	C36H36O19	kaempferol-3-caffeoyldiglucoside	Flavonoids	Flavonols	-	3	TRUE	FALSE	TRUE	69143.7	129313	195501	50073.3	171775	119596	384184	203053	382814	112624	109736	106710	-	-
Zmjp008548	C18H16O8	Chrysosplenol F	Flavonoids	Flavones	-	2	TRUE	FALSE	TRUE	60745.4	43119.8	12614.9	33012.3	19752.9	47020	20865.9	9283.23	9616.7	33268.8	19290	27691.5	-	-
pmp000117	C22H24O9	3,5,6,7,8,3',4'-Heptamethoxyflavone	Flavonoids	Flavonols	1178-24-1	3	FALSE	FALSE	TRUE	7382.46	22023.3	6414.02	191964	243270	97205.9	6258.26	5287.72	18906.9	218028	360046	260858	-	-
mws1175	C16H14O4	Pinostrobin	Flavonoids	Flavanones	480-37-5	3	FALSE	FALSE	TRUE	35748.9	66466.7	29451.6	39291.7	191076	78159.2	25824.8	20376.8	46534	60254	69525.3	74207	C16419	ko00941
mws0914	C15H12O5	3,5,7-Trihydroxyflavanone (Pinobanksin)	Flavonoids	Flavanonols	548-82-3	1	FALSE	FALSE	TRUE	38858.9	33609.6	44091.1	28252.4	31577.8	24226	81874.5	48455.7	53077	12851.2	29655.1	37348.6	C09826	ko00941
pme2960	C15H12O5	Naringenin chalcone; 2',4,4',6'-Tetrahydroxychalcone*	Flavonoids	Chalcones	73692-50-9	3	FALSE	FALSE	TRUE	125819	138138	133811	87629.6	106529	119087	204007	114832	126075	45088.9	39259	115544	C06561	ko00941,ko01100,ko01110
Lahn005548	C28H32O15	6-Demethoxy-4'-O-methylcapillarisin rhamnosyl glucoside*	Flavonoids	Other Flavonoids	-	1	FALSE	FALSE	TRUE	4.83803e+06	6.91414e+06	14133955	7.71162e+06	4.60063e+06	8270160	1.22684e+07	24356070	7.85935e+06	5.59905e+06	8.54747e+06	5.27371e+06	-	-
HJN090	C21H22O10	Butin-7-O-glucoside*	Flavonoids	Flavanones	-	3	FALSE	FALSE	TRUE	26858.6	53355	55596.1	41896.6	29950.6	42455.9	101037	64774.2	80550.6	11189.2	48440.4	41980.9	-	-
Lmjp005871	C18H16O7	Penduletin (5,4'-Dihydroxy-3,6,7-trimethoxyflavone)*	Flavonoids	Flavones	569-80-2	3	FALSE	FALSE	TRUE	122490	100515	46583.3	106394	148189	297346	95582	68517.9	57905.6	204533	88628.5	168054	-	-
HJN087	C21H22O10	Naringenin-4'-O-glucoside*	Flavonoids	Flavanones	-	3	FALSE	FALSE	TRUE	65020	42706.7	67374.8	16694.3	41214.4	19276.8	66320.6	56691.8	83212.6	23046.7	26162.6	21405.9	-	-
Zmsp007375	C20H20O7	3,5,7,3'4'-Pentamethoxyflavone	Flavonoids	Flavones	1247-97-8	3	FALSE	FALSE	TRUE	5408.17	7475.11	14649	146595	151979	84314.1	17078.1	4237.51	23902.6	90370.3	188293	161780	-	-
Lmjp006533	C18H16O7	4',5-Dihydroxy-3,3',7-Trimethoxyflavone; Pachypodol*	Flavonoids	Flavones	33708-72-4	2	FALSE	FALSE	TRUE	44716.8	36019.7	21505	43260.5	95597.6	67122.8	37379.3	44043.6	52031.2	70159.8	122252	92788.8	C10117	-
MWSHY0118	C19H18O6	5,6,7,4'-Tetramethoxyflavone	Flavonoids	Flavones	1168-42-9	3	FALSE	FALSE	TRUE	22024.2	12799.5	1662.8	168204	196997	99718.1	11829.9	7150.68	15288.2	186389	308933	260114	C14472	-
Lmcp007155	C20H20O7	3',4',5',5,7-Pentamethoxyflavone	Flavonoids	Flavones	53350-26-8	3	FALSE	FALSE	TRUE	6417.29	19868.8	7470.21	44461.1	48573.5	37619.9	18931.9	15654.9	23562.9	40191.3	57347.5	41913.1	-	-
Zbnn006442	C15H12O6	Eriodictyol (5,7,3',4'-Tetrahydroxyflavanone)*	Flavonoids	Flavanones	552-58-9	1	FALSE	FALSE	TRUE	2813.06	4688.43	4766.08	1463.59	5149.31	5511.34	12813.7	3660.09	7064.27	2157.84	3340	1704.8	C05631	ko00941,ko01100,ko01110
Hmlp003185	C30H32O18	Luteolin-7-O-(6''-malonyl)glucoside-5-O-rhamnoside	Flavonoids	Flavones	-	1	FALSE	FALSE	TRUE	37902.1	26675	36898.8	38345	33340	68355	19699.8	14952.8	25817.2	61267.8	57252.4	57080.3	-	-
mws0038	C17H14O6	5,4'-Dihydroxy-3,7-dimethoxyflavone(Kumatakenin)	Flavonoids	Flavonols	3301-49-3	3	FALSE	FALSE	TRUE	38844	23649.4	25304.5	49798.8	109937	40283.4	30870.1	26665	22659.8	51073	207634	55615.6	-	-
mws1313	C20H20O7	Sinensetin (5,6,7,3',4'-pentamethoxyflavone)	Flavonoids	Flavones	2306-27-6	3	FALSE	FALSE	TRUE	5162.81	5832.03	9994.59	105957	137188	60356.7	9908.2	5199.29	18977.5	118185	191471	144421	C10186	-
Zmzp004111	C16H12O7	Selagin	Flavonoids	Flavones	-	2	FALSE	FALSE	TRUE	5.0648e+06	2022600	4.07555e+06	2.15177e+06	3.32492e+06	4393425	8211930	5.70131e+06	7248305	3.08259e+06	4219960	3.24167e+06	-	-
MWSHY0128	C19H18O6	5,7,8,4'-Tetramethoxyflavone	Flavonoids	Flavones	6601-66-7	3	FALSE	FALSE	TRUE	8100.46	2155	11098.3	42836.6	53350.2	28462.2	28569.1	5475.77	25669.3	44878.6	94607.1	61056	-	-
Lasp002993	C26H30O9	Isobavachalcone glucoside	Flavonoids	Chalcones	-	1	FALSE	FALSE	TRUE	452131	571531	737512	721447	892474	783292	409498	294955	472625	788657	986052	790315	-	-
Zmjp008503	C18H16O6	5-Hydroxy-4',6,7-trimethoxyflavone (Salvigenin)	Flavonoids	Flavones	19103-54-9	3	FALSE	FALSE	TRUE	16148.1	9560.91	7332.21	20764.6	29498.8	22754.6	7130.41	11409.5	3685.21	20436.4	24469.5	30263.5	-	-
Lmjp002596	C26H28O16	Quercetin-3-O-sambubioside*	Flavonoids	Flavonols	83048-35-5	1	FALSE	FALSE	TRUE	2.74215e+06	2.81553e+06	1.95617e+06	1.85899e+06	3.53453e+06	1.65585e+06	2.07587e+06	3.99753e+06	7.03208e+06	1.95102e+06	2.43335e+06	1.2749e+06	C12637	ko00944
MWSslk055	C18H16O7	Nevadensin	Flavonoids	Flavones	10176-66-6	3	FALSE	FALSE	TRUE	6743.44	5713.48	4376.22	10961.6	10028.1	5169.6	6254.29	3758.09	4203.39	8628.93	12150.6	9598.98	C10111	-
Lmgp004167	C15H14O6	3',4,4',5,7-Pentahydroxyflavan (Luteoforol)	Flavonoids	Flavanols	13392-26-2	2	FALSE	FALSE	TRUE	13340	9	11713.2	31675	29356.4	38416	15910.8	15005	11548.9	48020.7	20062.1	27020.9	C05907	ko00941
Lssp210056	C21H20O12	Quercetin3-O-galactoside*	Flavonoids	Other Flavonoids	-	1	FALSE	FALSE	TRUE	7.97119e+06	9.53234e+06	1.31937e+07	6.09364e+06	7.65534e+06	5.53778e+06	1.358e+07	1.2946e+07	1.67484e+07	6.09982e+06	7.74939e+06	7.18116e+06	-	-
MW0139483	C27H30O16	Quercetin 3-(2-glucosylrhamnoside)	Flavonoids	Flavones	143016-74-4	3	FALSE	FALSE	TRUE	2.22503e+06	2.21435e+06	2.97508e+06	1492790	1.24384e+06	1830020	4257730	5592745	3697395	1.01703e+06	1.4276e+06	1322785	-	-
Zmap009745	C18H16O7	Ayanin (3',5-Dihydroxy-3,4',7-Trimethoxyflavone)*	Flavonoids	Flavones	572-32-7	2	FALSE	FALSE	TRUE	47161.1	28377.5	25528.5	47252.7	101085	76692	39171	30087.9	51964.3	69334.9	112343	94187.4	C04444	ko00944,ko01110
Zmjp010694	C19H18O7	5-Hydroxy-3,7,3',4'-tetramethoxyflavone (Retusin)	Flavonoids	Flavones	1245-15-4	3	FALSE	FALSE	TRUE	3014.97	8220.45	2930.32	13345.9	9866.02	10292.7	1425.39	948.356	4927.81	8362.77	14717.1	13502.2	-	-
Zmhp004034	C21H20O12	Rhodiolgin*	Flavonoids	Flavonols	94696-39-6	1	FALSE	FALSE	TRUE	9.16001e+06	1.06308e+07	1.46318e+07	6.34044e+06	8.15257e+06	7.02155e+06	1.6911e+07	1.17777e+07	1.61098e+07	7.04681e+06	9.31336e+06	5.4619e+06	-	-
Lmjp003044	C22H22O12	Isorhamnetin-3-O-Glucoside*	Flavonoids	Flavonols	5041-82-7	3	FALSE	FALSE	TRUE	3507685	3.85971e+06	3.15873e+06	645677	813032	1.65987e+06	3511100	1.26098e+06	2836305	1652875	1.18659e+06	935897	-	-
mws0895	C21H20O10	Genistein-7-O-Glucoside (Genistin)	Flavonoids	Isoflavones	529-59-9	3	FALSE	FALSE	TRUE	8340	5005	6670	9	9	9	11474.6	11670	6670	9	9	9	C09126	-
Zbjn008081	C16H12O6	Kaempferide (3,5,7-Trihydroxy-4'-methoxyflavone)*	Flavonoids	Flavonols	491-54-3	1	FALSE	FALSE	TRUE	75071.1	33963.8	27947.8	22252.6	24364.8	19083.8	71493.3	29618.1	20912.5	17905.7	15965	9036.73	C10098	ko00944
Cmxn004016	C21H24O11	Dihydromarein	Flavonoids	Chalcones	-	2	FALSE	FALSE	TRUE	20005	6763.51	20005	20796.9	25005	14629.8	7639.82	7007.79	14275	43345	26627.4	28908.9	-	-
Lazp002140	C33H40O20	Chrysoeriol glucosyl xylosyl glucoside	Flavonoids	Flavones	-	1	FALSE	FALSE	TRUE	210029	131888	100272	153894	181546	173756	310907	318410	140925	164925	142835	51459.9	-	-
Lmmp002796	C27H30O17	Gossypetin-3-O-rutinoside*	Flavonoids	Flavonols	-	1	FALSE	FALSE	TRUE	300320	156760	478340	480815	541030	902860	226850	214787	225185	612045	348709	1016955	-	-
pmp001309	C21H20O12	6-Hydroxykaempferol-7-O-glucoside*	Flavonoids	Flavonols	-	1	FALSE	FALSE	TRUE	6.03445e+06	5.6247e+06	7.38377e+06	4.62027e+06	4.6511e+06	3.79521e+06	8.62615e+06	8.54209e+06	1.08593e+07	2.91678e+06	5.21857e+06	4.62337e+06	-	-
mws0056	C21H20O12	Myricetin-3-O-rhamnoside (Myricitrin)	Flavonoids	Flavonols	17912-87-7	3	FALSE	FALSE	TRUE	16951.2	24562.3	21675	20722.7	5645.72	4582.48	13815.9	38345	15220.9	5398.5	19055.1	5329.58	C10108	-
mws0988	C16H12O7	Rhamnetin; 3,5,3',4'-Tetrahydroxy-7-Methoxyflavone	Flavonoids	Flavonols	90-19-7	1	FALSE	FALSE	TRUE	106185	52122.5	19862.5	23495.2	25270.3	21037.7	57651	72933.3	18956.3	15363.8	31553.6	11823.5	C10176	-
Hmgp001888	C28H32O17	Patuletin-3-O-rutinoside	Flavonoids	Flavonols	-	3	FALSE	FALSE	TRUE	258575	122322	458878	71571.2	212156	128308	483150	209703	292856	94193.6	63417.5	113008	-	-
Lnrp102163	C33H40O20	Quercetin-3-O-rutinoside-7-O-rhamnoside	Flavonoids	Flavonols	-	2	FALSE	FALSE	TRUE	20005	91603.4	18340	21398.5	13996.7	13340	40214.4	83365	47055.3	14546.7	10005	15005	-	-
Lmzn001894	C21H18O12	Kaempferol-3-O-glucuronide	Flavonoids	Flavonols	22688-78-4	1	FALSE	FALSE	TRUE	2.73996e+06	7.17571e+06	7.46959e+06	8.54868e+06	1.06703e+07	1.0323e+07	3.28634e+06	4.79391e+06	3.24549e+06	1.00158e+07	8.86565e+06	6.31806e+06	-	-
Zmjp004852	C23H24O13	5,6,3',4'-Tetrahydroxy-3,7-dimethoxyflavone-6-O-glucoside	Flavonoids	Flavones	-	3	FALSE	FALSE	TRUE	38467.4	84736	96020.4	168504	48345	151819	183454	87959.2	117894	47935.5	86700	53350	-	-
pmn001702	C21H18O12	Tetahydroxyflavone-7-O-glucuronide	Flavonoids	Flavones	-	2	FALSE	FALSE	TRUE	2.0968e+06	7.97259e+06	8.13414e+06	9.46161e+06	8.37296e+06	1.15644e+07	3.34024e+06	4.78782e+06	3.13055e+06	8.2785e+06	8.46476e+06	7.73255e+06	-	-
mws1299	C21H20O11	Luteolin-8-C-glucoside (Orientin)*	Flavonoids	Flavones	28608-75-5	3	FALSE	FALSE	TRUE	291777	136735	100040	9	9	9	70759.9	287735	311385	9	9	9	C10114	-
Lmxn007955	C18H16O8	Sudachitin	Flavonoids	Flavones	4281-28-1	1	FALSE	FALSE	TRUE	145744	64775.3	57720.5	60868.4	65536.5	37642.5	150047	77153.3	47616.2	19352.5	51765.4	51852.9	-	-
Lssp210052	C33H40O21	Quercetin-3-rutinoside-7-galactoside*	Flavonoids	Flavonols	50867-29-3	1	FALSE	FALSE	TRUE	49090.7	32491.8	51674.8	20547.9	27707.7	86700	66685	69976.6	50015	4539.97	32491.4	26873.6	-	-
Zmhp002814	C16H12O6	5,7,8-Tetrahydroxy-6-methoxyflavone	Flavonoids	Flavones	-	3	TRUE	TRUE	FALSE	2.01332e+06	3.84004e+06	1.99653e+06	1.94503e+06	3.2514e+06	3.39065e+06	2.53221e+07	1.78897e+07	2.04172e+07	2.73311e+07	8.0576e+06	7.12204e+06	-	-
Hmzp006059	C16H12O6	Ladanetin	Flavonoids	Flavones	-	3	TRUE	TRUE	FALSE	2.35009e+06	2.98321e+06	1.864e+06	1.7645e+06	2.98484e+06	3.20812e+06	2.87391e+07	1.63714e+07	2.87068e+07	2.39065e+07	8.46132e+06	6.81767e+06	-	-
Labp006185	C25H24O13	Acacetin-7-O-(6''-malonyl)glucoside	Flavonoids	Flavones	-	2	TRUE	TRUE	FALSE	3.60541e+06	4.4613e+06	3.86376e+06	5.88478e+06	6.99551e+06	8.79588e+06	3.72229e+07	3.32594e+07	3.43933e+07	5.66154e+07	5.62525e+07	5.29844e+07	-	-
Zmhp006502	C25H24O14	Kaempferide-3-O-(6''-malonyl)glucoside	Flavonoids	Flavonols	-	3	TRUE	TRUE	FALSE	309510	383653	264068	295248	493581	473456	1.10536e+06	1029253	1.2444e+06	1.69548e+06	740860	735938	-	-
mws0918	C16H12O5	Prunetin (5,4'-Dihydroxy-7-methoxyisoflavone)	Flavonoids	Isoflavones	552-59-0	3	TRUE	TRUE	FALSE	27512.3	29434.5	42858.4	29893.4	38857.6	39209.1	879849	725793	1.31942e+06	1.57562e+06	997542	698033	C10521	-
Lasp006294	C25H24O13	Malonyltrifolirhizin	Flavonoids	Other Flavonoids	-	1	TRUE	TRUE	FALSE	3.57974e+06	4.54709e+06	4.04817e+06	7.07984e+06	6.95244e+06	9.14489e+06	4.09066e+07	3.41987e+07	3.16107e+07	6.39345e+07	5.77702e+07	4.98336e+07	-	-
Lmhp003658	C27H28O14	Monohydroxy-trimethoxyflavone-O-(6''-malonyl)glucoside	Flavonoids	Flavones	-	3	TRUE	TRUE	FALSE	72196.9	100418	64963.2	84709.6	87082.9	51498.3	237318	233274	265906	311897	262322	290160	-	-
Zmxp002867	C28H32O16	Chrysoeriol-5,7-di-O-glucoside	Flavonoids	Flavones	-	2	TRUE	TRUE	FALSE	272755	593852	341380	367842	359394	572407	1.85492e+06	1.28804e+06	1.75467e+06	1.71155e+06	760572	830326	-	-
mws0047	C27H30O14	Apigenin-7-O-neohesperidoside (Rhoifolin)	Flavonoids	Flavones	17306-46-6	2	TRUE	TRUE	FALSE	430790	520932	439657	509930	857287	539420	355027	93777.3	118390	282128	200011	464277	C12627	ko00944
MWSHY0187	C16H12O5	Oroxylin A (5,7-dihydroxy-6-methoxyflavone)	Flavonoids	Flavones	480-11-5	3	TRUE	TRUE	FALSE	542.696	3369.47	2338.03	782.242	2084.38	1139.15	44151	35743.5	50484.4	92204.9	54860.1	21243.6	-	-
MWSHY0112	C21H22O5	Xanthohumol	Flavonoids	Chalcones	6754-58-1	3	TRUE	TRUE	FALSE	6320.68	9465	5056.23	5633.27	8297.3	1654.83	13022.9	14323.4	16538.9	20323.9	6351.28	14075.7	C16417	ko00941
Xmyp005599	C27H30O16	Kaempferol-3-O-galactoside-4'-O-glucoside	Flavonoids	Flavonols	-	3	TRUE	TRUE	FALSE	60020	18019.6	31532.3	33340	18926.4	106155	9	9	9	9	9	9	-	-
mws0051	C16H12O5	Acacetin	Flavonoids	Flavones	480-44-4	3	TRUE	TRUE	FALSE	107953	65878.2	38468	59968.8	86462	53530.6	55312.7	17432.9	23693.6	38117.1	24111.3	19842.3	C01470	ko00944
Xmyp004945	C33H40O20	Kaempferol-3-O-(6''-Rhamnosyl-2''-Glucosyl)Glucoside (Camelliaside A)*	Flavonoids	Flavonols	135095-52-2	2	TRUE	TRUE	FALSE	20888.4	22582	6613.41	20005	41680	15444.7	8340	5697.4	2598.19	7321.88	3340	9756.88	-	-
Zbsp003971	C28H32O16	Chrysoeriol-6-C-glucoside-7-O-glucoside	Flavonoids	Flavones	-	2	TRUE	TRUE	FALSE	9	9	9	9	9	9	116691	60020	45010	175398	47041.6	36777	-	-
mws0044	C15H12O7	Taxifolin(Dihydroquercetin)	Flavonoids	Flavanonols	480-18-2	2	FALSE	TRUE	FALSE	8340	11670	10165.2	9	9	9	10005	5919.94	5919.94	5266.63	5005	10005	C01617	ko00941,ko01100,ko01110
MWSHY0203	C15H14O6	Catechin	Flavonoids	Flavanols	154-23-4	1	FALSE	TRUE	FALSE	54893.6	72420.7	61594	107935	82688	86032.1	59924.3	17063.5	58328.9	30568.1	21675	63917	C06562	ko00941,ko01110
Zmap007870	C16H14O6	Blumeatin*	Flavonoids	Flavanones	118024-26-3	1	FALSE	TRUE	FALSE	357709	226172	146473	192249	204971	213659	489602	96929.9	50186.2	86251.6	46347.6	105754	-	-
Cmsp007228	C16H14O6	7-O-Methyleriodictyol*	Flavonoids	Flavanols	51857-11-5	1	FALSE	TRUE	FALSE	353075	269741	170890	185784	174197	233513	495197	89180.8	71686.4	113425	60326	111088	-	-
Wbtn007183	C16H12O7	methyl 4,8-dihydroxy-6-methoxy-9-oxo-9H-xanthene-3-carboxylate	Flavonoids	Other Flavonoids	-	1	FALSE	TRUE	FALSE	169593	100220	120881	177526	118199	68840.8	202002	84167.9	40046.8	68432.1	51811.2	59189.9	-	-
Lmfn005487	C15H10O10S	Quercetin-3-O-Sulfonate	Flavonoids	Flavonols	60889-05-6	3	FALSE	TRUE	FALSE	6925.82	3869.58	7380.74	2983.07	1788.9	10896.1	21141.9	17264.5	3675.67	20129.7	12596.9	6388.83	C00616	ko00944
Zmpn004713	C15H10O7	Isoetin (5,7,2',4',5'-Pentahydroxyflavone)	Flavonoids	Flavones	1621-84-7	3	FALSE	TRUE	FALSE	50031.3	42157.2	53999.6	36666.7	29837.8	40637.8	107088	47517.4	98135.6	104424	63092.4	74820.1	C10079	-
pmb0592	C34H42O20	Chrysoeriol-7-O-rutinoside-5-O-glucoside	Flavonoids	Flavones	-	3	FALSE	TRUE	FALSE	33340	30084.9	75025	66685	66685	26675	31675	67805.3	21864.9	18340	26675	24623.2	-	-
pmb3114	C30H26O11	Epicatechin-epiafzelechin	Flavonoids	Flavanols	-	2	FALSE	TRUE	FALSE	3064.78	6060.9	5005	6670	1324.62	3796.97	4528.52	5005	11670	16675	12438.9	9848.66	-	-
Lmmp002334	C33H40O21	Quercetin-3-O-rutinoside-7-O-glucoside*	Flavonoids	Flavonols	-	1	FALSE	TRUE	FALSE	58972.5	71337.9	53677.2	56792	41680	15268.9	128395	105045	58734.8	55015	121725	158425	-	-
MWS20148	C21H20O10	Apigenin-4'-O-glucoside*	Flavonoids	Flavones	20486-34-4	3	FALSE	TRUE	FALSE	152929	150286	200145	326697	248872	129806	134576	233232	196488	79945.9	79730.8	163962	-	-
HJAP006	C23H24O13	Syringetin-7-O-glucoside	Flavonoids	Flavonols	-	3	FALSE	TRUE	FALSE	99150.8	35047.1	91700	9	9	9	60020	36074.4	88365	58350	36079.2	69978.3	-	-
Lmsp003939	C28H32O16	Isorhamnetin-3-O-galactoide-7-O-rhamnoside*	Flavonoids	Flavonols	-	1	FALSE	TRUE	FALSE	445700	557760	728675	340566	786421	256905	577651	973523	1.00956e+06	463364	1356435	1300920	-	-
Hmzp004605	C22H22O11	Ladanetin-6-O-β-D-glucosid*	Flavonoids	Flavones	-	3	FALSE	TRUE	FALSE	581382	442367	629725	2369555	619406	1223570	757501	795671	794618	419790	507575	820600	-	-
Lmmp005689	C16H12O6	Cajanin*	Flavonoids	Isoflavones	32884-36-9	1	FALSE	TRUE	FALSE	13038.5	15154.3	21378.4	9099.41	25704.9	29712.7	20066.1	7947.27	6818.27	4367.27	4732.74	10371.9	C10203	-
Lmdp006732	C16H12O6	Scutellarein-4'-methyl ether (5,6,7-Trihydroxy-4'-methoxyflavone)*	Flavonoids	Flavones	6563-66-2	1	FALSE	TRUE	FALSE	13038.5	15154.3	21378.4	9099.41	25704.9	29712.7	20066.1	7947.27	6818.27	4367.27	4732.74	10371.9	-	-
HJAP127	C33H40O20	Quercetin-3-O-(2''-O-Rhamnosyl)rutinoside	Flavonoids	Flavonols	55696-57-6	1	FALSE	TRUE	FALSE	853532	1.64659e+06	1.95512e+06	473049	656311	402579	1.40323e+06	945156	965594	1909385	532325	1.71637e+06	-	-
Lmhp002832	C26H28O13	Chrysin-6-C-arabinoside-8-C-glucoside	Flavonoids	Flavones	185145-33-9	3	FALSE	TRUE	FALSE	15005	25005	8340	21251	8340	17143.3	17362	18070.8	15005	52797.9	21230.1	25778.1	-	-
pmp000587	C24H22O14	Luteolin-7-O-(6''-malonyl)glucoside*	Flavonoids	Flavones	-	1	FALSE	TRUE	FALSE	407137	520136	160095	1.35253e+06	756051	566247	768203	392933	162970	170105	98370	564859	C10103	-
MWSHY0018	C21H22O8	Nobiletin (5,6,7,8,3',4'-Hexamethoxyflavone)	Flavonoids	Flavones	478-01-3	3	TRUE	FALSE	FALSE	30618.1	26952.9	25558.5	298358	354006	203422	146353	25221.2	398591	286797	449276	336292	C10112	-
MW0139572	C17H14O7	Rhamnazin	Flavonoids	Flavonols	552-54-5	3	TRUE	FALSE	FALSE	262937	313931	379866	563811	790505	650454	754448	745475	573717	499461	603262	709694	-	-
Lcsn003955	C15H12O6	Maesopsin*	Flavonoids	Other Flavonoids	5989-16-2	1	TRUE	FALSE	FALSE	7747.15	13340	6749.6	6722.35	6670	13456.3	14495.7	17257.6	24720.9	16675	8505.58	7252.51	-	-
pmp000589	C24H22O15	Quercetin-7-O-(6''-malonyl)glucoside	Flavonoids	Flavonols	-	2	TRUE	FALSE	FALSE	567796	629725	457422	385199	1006885	640203	453316	98861.4	205279	307004	370768	342181	-	-
HJAP026	C28H32O16	Chrysoeriol-6-C-glucoside-4'-O-glucoside*	Flavonoids	Flavones	-	2	TRUE	FALSE	FALSE	270395	419275	186204	152811	270918	138405	143586	127579	118390	199089	213128	193470	-	-
Zmcn003256	C42H46O23	kaempferol-3-p-coumaroyldiglucoside-7-glucoside	Flavonoids	Flavonols	-	2	TRUE	FALSE	FALSE	11868.1	13967	40692.3	19525.7	16015	9739.53	9048.43	8368.94	9038.48	16160.1	14145.4	16072.5	-	-
Zmcn004806	C36H36O18	kaempferol-3-p-coumaroyldiglucoside	Flavonoids	Flavonols	-	3	TRUE	FALSE	FALSE	66597.5	21675	35010	96705	95035	108380	106710	110045	158425	116720	345425	110045	-	-
Lmfp002421	C33H40O21	Quercetin-3-O-[rhamnosyl(1→2)glucosyl]-5-O-glucoside*	Flavonoids	Flavonols	-	1	TRUE	FALSE	FALSE	111089	104601	56570.3	75964.6	88748.6	44475.9	10005	40108.5	25010.6	36162.5	33951.1	35346.1	-	-
Lmbp002336	C27H30O16	Quercetin-3-O-(2''-O-rhamnosyl)galactoside	Flavonoids	Flavonols	-	3	TRUE	FALSE	FALSE	2.19604e+06	2.19083e+06	1.79707e+06	2.34043e+06	2.05547e+06	1.37388e+06	1.12255e+06	921251	854135	1880675	2.04449e+06	946146	-	-
pme0368	C27H30O14	Apigenin-7-O-rutinoside (Isorhoifolin)	Flavonoids	Flavones	552-57-8	3	TRUE	FALSE	FALSE	417786	473368	360142	466435	780175	455221	394114	97076.9	75295.3	236445	177523	503881	-	-
Wbtn004861	C21H22O12	1,8-dihydroxy-2,6-dimethoxy-5-{[(2s,3r,4s,5s,6r)-3,4,5-trihydroxy-6-(hydroxymethyl)oxan-2-yl]oxy}xanthen-9-one	Flavonoids	Other Flavonoids	-	2	TRUE	FALSE	FALSE	9	9	9	28340	31675	9	50015	78143.9	35010	21675	9	57599.8	-	-
Lmyp004081	C27H30O14	Isovitexin-2''-O-rhamnoside	Flavonoids	Flavones	-	3	TRUE	FALSE	FALSE	9	9	9	38345	31675	45547.7	21675	20005	12202.2	44019.1	63237	15005	-	-
Lmcp004624	C16H12O6	3-Methylkaempferol	Flavonoids	Flavonols	1592-70-7	3	TRUE	FALSE	FALSE	53350	60020	41153.1	9	9	9	9	9	9	9	9	9	C05902	-
Lmyp003348	C28H24O15	Kaempferol-3-O-(6''-galloyl)galactoside*	Flavonoids	Flavonols	-	3	TRUE	FALSE	FALSE	22066.9	40010	26328.3	50398.3	61767.8	54462.5	35782.6	90916.5	61685	46448.2	41680	87805.4	-	-
Lmpp003930	C30H26O12	Apigenin-7-O-(6''-p-Coumaryl)glucoside	Flavonoids	Flavones	-	3	TRUE	FALSE	FALSE	554739	493040	292046	529534	608990	442821	462180	67760.3	73035	233967	249822	444828	-	-
pmp000113	C20H20O8	5-Demethylnobiletin; 5-Hydroxy-6,7,8,3',4'-Pentamethoxyflavone	Flavonoids	Flavones	2174-59-6	3	TRUE	FALSE	FALSE	9	9	9	8828.46	15665.9	6215.45	10571.3	590.24	17303.7	12184.7	18329.7	13306.7	-	-
Lmmp003091	C27H30O16	Quercetin-3-O-(4''-O-glucosyl)rhamnoside*	Flavonoids	Flavonols	59262-54-3	1	TRUE	FALSE	FALSE	1.20534e+08	1.48528e+08	8.88672e+07	9.7585e+07	9.94246e+07	9.46987e+07	5.99481e+07	6.76868e+07	3.31685e+07	1.01349e+08	6.47033e+07	7.37395e+07	C17563	-
Lmfp004055	C20H18O11	Morin-3-O-xyloside*	Flavonoids	Flavonols	-	2	TRUE	FALSE	FALSE	577840	458509	407255	175115	228520	281950	247412	141542	249520	134821	337070	216683	-	-
mws1660	C26H28O14	Schaftoside	Flavonoids	Flavones	51938-32-0	3	TRUE	FALSE	FALSE	7725.15	8340	11670	21727.5	12331.5	18340	13340	32197.7	20666.2	17899.4	20005	5432.05	C10181	-
Lmmp001947	C21H20O13	Gossypetin-3-O-glucoside*	Flavonoids	Flavonols	-	2	TRUE	FALSE	FALSE	9	9	9	9	265870	200042	362400	249255	231422	216835	368818	258664	-	-
pme3285	C15H14O5	Afzelechin (3,5,7,4'-Tetrahydroxyflavan)	Flavonoids	Flavanols	2545-00-8	3	TRUE	FALSE	FALSE	9204.3	10005	2492.98	9	9	9	9	9	9	9	9	9	C09320	ko00941,ko01110
Lmyn004037	C28H26O15	Eriodictyol-7-O-(6''-O-galloyl)glucoside	Flavonoids	Flavanones	-	3	TRUE	FALSE	FALSE	9	9	9	8496.18	6670	1670	3880.75	5616.35	4917.28	9112.17	1404.14	13340	-	-
