# Supplementary material for: Mechanisms of flavonoids in quinoa’s response to flooding stress in grain filling stage
Source: Front Plant Sci. 2025 May 21;16:1565697. doi: 10.3389/fpls.2025.1565697 (PMC12134624; doi:10.3389/fpls.2025.1565697)
Supplement: Supplementary Figure 1 — (A) Plot of PCA scores of flavonoids in each group. (B) Circle plot of flavonoid metabolite secondary classification occupancy, the length of the column represents the relative content value of the substance. (C) Heat map of flavonoid metabolite clustering. [file DataSheet1.zip › Supplementary materials/Supplementary Table 8.xlsx]

## Sheet: TableS7
Supplementary Table 8. Core Transcription Factor List
ID	TF	Description
LOC110689432	MYB	transcription factor MYB4-like
LOC110737435	MYB	transcription factor SRM1-like
LOC110716464	MYB	transcription factor MYB44-like
LOC110697487	MYB	transcription factor SRM1-like
LOC110724416	C2H2	zinc finger protein ZAT10-like
LOC110688475	C2H2	zinc finger protein ZAT8-like
LOC110702898	bHLH	transcription factor BEE 3-like
LOC110683995	bHLH	transcription factor bHLH137-like
LOC110685557	bZIP	bZIP transcription factor 60-like
LOC110711216	MADS-MIKC	agamous-like MADS-box protein AGL27
